# Supplementary material for: Down-regulation of human-specific lncRNA TMEM9B-AS1 in skeletal muscle of people with type 2 diabetes affects ribosomal biogenesis
Source: Sci Adv. 2025 Jul 9;11(28):eads4371. doi: 10.1126/sciadv.ads4371 (PMC12239959; doi:10.1126/sciadv.ads4371)
Supplement: Supplementary file 2 — Table S1 [file sciadv.ads4371_table_s1.zip]

Archive with 1 entries (1 files):
- sciadv.ads4371_table_s1.xlsx
