# Supplementary material for: Down-regulation of human-specific lncRNA TMEM9B-AS1 in skeletal muscle of people with type 2 diabetes affects ribosomal biogenesis
Source: Sci Adv. 2025 Jul 9;11(28):eads4371. doi: 10.1126/sciadv.ads4371 (PMC12239959; doi:10.1126/sciadv.ads4371)
Supplement: Supplementary file 2 — Table S1 [file sciadv.ads4371_table_s1.zip › sciadv.ads4371_table_s1.xlsx]

## Sheet: MS result of RNA pulldowns
Checked	Protein FDR Confidence: Combined	Master	Accession	Description	Exp. q-value: Combined	Contaminant	Sum PEP Score	Coverage [%]	# Peptides	# PSMs	# Unique Peptides	# AAs	MW [kDa]	calc. pI	Score Mascot: Mascot	# Peptides (by Search Engine): Mascot	# Protein Pathway Groups	# Razor Peptides	Abundance Ratio: (Sample) / (Control)	Abundance Ratio Adj. P-Value: (Sample) / (Control)	Abundances (Grouped): Control	Abundances (Grouped): Sample	Abundances (Grouped) CV [%]: Control	Abundances (Grouped) CV [%]: Sample	20221013_Neg_Control_1	20221108_501_Control	20221108_509_Control	20221004_siTMEM9B-AS1_1	20221108_501_siTMEM9B-AS1	20221108_509_siTMEM9B-AS1	Found in Sample: 20221013_Neg_Control	Found in Sample: 20221108_501_Control	Found in Sample: 20221108_509_Control	Found in Sample: 20221004_ASI	Found in Sample: 20221108_501_ASI	Found in Sample: 20221108_509_ASI	# Protein Groups	Modifications
FALSE	High	Master Protein	P46821	Microtubule-associated protein 1B OS=Homo sapiens OX=9606 GN=MAP1B PE=1 SV=2	0	FALSE	1365.01	52	83	775	82	2468	270.5	4.81	20952	83	0	1	14.037	0.0886278	5.7943e+07	8.13342e+08	50.35	50.95	2.01681e+07	2.58981e+06	1.07709e+07	2.384e+08	8.13342e+08	1.71813e+09	High	High	High	High	High	High	1
FALSE	High	Master Protein	Q09666	Neuroblast differentiation-associated protein AHNAK OS=Homo sapiens OX=9606 GN=AHNAK PE=1 SV=2	0	FALSE	1358.77	60	187	803	187	5890	628.7	6.15	15357	187	0	0	1.103	0.555048	3.83038e+08	4.22454e+08	62.96	18.8	1.59227e+08	1.17574e+07	6.67263e+07	1.22117e+08	4.22454e+08	5.36324e+08	High	High	High	High	High	High	1
FALSE	High	Master Protein	P78559	Microtubule-associated protein 1A OS=Homo sapiens OX=9606 GN=MAP1A PE=1 SV=6	0	FALSE	1045.36	42	82	566	81	2803	305.3	4.92	13184	82	0	0	13.693	0.0607853	4.20028e+07	5.75125e+08	31.01	36.6	1.46198e+07	3.19021e+06	7.9455e+06	1.13229e+08	7.92152e+08	5.52729e+08	High	High	High	High	High	High	1
FALSE	High	Master Protein	Q9UPN3	Microtubule-actin cross-linking factor 1, isoforms 1/2/3/5 OS=Homo sapiens OX=9606 GN=MACF1 PE=1 SV=4	0	FALSE	728.363	24	130	273	126	7388	837.8	5.39	5053	130	0	4	1.653	0.2604	2.98655e+07	4.93544e+07	31.07	51.39	1.13531e+07	2.2747e+06	5.20265e+06	1.42702e+07	1.08472e+08	4.74325e+07	High	High	High	High	High	High	1
FALSE	High	Master Protein	Q15149	Plectin OS=Homo sapiens OX=9606 GN=PLEC PE=1 SV=3	0	FALSE	677.1	32	115	338	111	4684	531.5	5.96	5824	115	0	3	0.602	0.396442	1.08693e+08	6.54174e+07	24.46	15.53	3.78324e+07	9.658e+06	2.08836e+07	2.00932e+07	6.43768e+07	8.07802e+07	High	High	High	High	High	High	1
FALSE	High	Master Protein	Q14204	Cytoplasmic dynein 1 heavy chain 1 OS=Homo sapiens OX=9606 GN=DYNC1H1 PE=1 SV=5	0	FALSE	660.35	34	124	294	124	4646	532.1	6.4	4970	124	0	0	1.318	0.559517	6.16282e+07	8.12485e+07	67.57	17.89	3.159e+07	2.07842e+06	1.07358e+07	2.06052e+07	8.12485e+07	9.24999e+07	High	Peak Found	High	High	High	High	1
FALSE	High	Master Protein	P35579	Myosin-9 OS=Homo sapiens OX=9606 GN=MYH9 PE=1 SV=4	0	FALSE	656.772	39	68	285	61	1960	226.4	5.6	7339	68	0	7	0.205	0.452021	2.28917e+08	4.70351e+07	75.84	69.23	1.51228e+08	8.79922e+06	3.9878e+07	4.24378e+07	4.51622e+07	4.52035e+07	High	High	High	High	High	High	1
FALSE	High	Master Protein	P48681	Nestin OS=Homo sapiens OX=9606 GN=NES PE=1 SV=2	0	FALSE	504.917	47	48	354	48	1621	177.3	4.36	6942	48	0	0	1.122	0.687308	1.34668e+08	1.51054e+08	96.13	60.24	4.60789e+07	8.3944e+07	2.34595e+07	2.43128e+07	2.82012e+08	1.45172e+08	High	High	High	High	High	High	1
FALSE	High	Master Protein	Q14315	Filamin-C OS=Homo sapiens OX=9606 GN=FLNC PE=1 SV=3	0	FALSE	499.867	30	59	335	52	2725	290.8	5.97	7213	59	0	7	0.409	0.254943	2.71516e+08	1.10932e+08	39.39	24.91	9.4506e+07	1.81559e+07	5.62391e+07	3.48217e+07	1.10932e+08	6.71753e+07	High	High	High	High	High	High	1
FALSE	High	Master Protein	P21333	Filamin-A OS=Homo sapiens OX=9606 GN=FLNA PE=1 SV=4	0	FALSE	491.435	30	55	270	49	2647	280.6	6.06	5238	55	0	1	0.383	0.589166	1.78456e+08	6.83497e+07	54.76	30.62	6.414e+07	6.72849e+06	3.10876e+07	3.3044e+07	6.83497e+07	6.04554e+07	High	High	High	High	High	High	1
FALSE	High	Master Protein	Q08211	ATP-dependent RNA helicase A OS=Homo sapiens OX=9606 GN=DHX9 PE=1 SV=4	0	FALSE	443.966	42	38	270	38	1270	140.9	6.84	6540	38	0	0	27.072	0.0420569	7.23542e+06	1.95879e+08	15.15	31.71	2.7782e+06	779662	1.26043e+06	9.22637e+07	1.67155e+08	1.88251e+08	High	High	High	High	High	High	1
FALSE	High	Master Protein	Q9P2E9	Ribosome-binding protein 1 OS=Homo sapiens OX=9606 GN=RRBP1 PE=1 SV=5	0	FALSE	439.978	28	33	292	33	1410	152.4	8.6	8319	33	0	0	19.284	0.174879	2.13495e+07	4.11695e+08	75	36.59	1.1298e+07	512015	3.71915e+06	1.14026e+08	4.11695e+08	6.76113e+08	High	Peak Found	High	High	High	High	1
FALSE	High	Master Protein	Q8WZ42	Titin OS=Homo sapiens OX=9606 GN=TTN PE=1 SV=4	0	FALSE	427.261	5	108	174	108	34350	3813.7	6.35	1687	108	0	0	1.464	0.454903	2.02716e+07	2.9679e+07	43.47	19.09	7.56825e+06	1.11579e+06	3.53137e+06	6.4623e+06	2.9679e+07	2.904e+07	High	Peak Found	High	High	High	High	1
FALSE	High	Master Protein	P12883	Myosin-7 OS=Homo sapiens OX=9606 GN=MYH7 PE=1 SV=5	0	FALSE	413.946	38	59	202	47	1935	223	5.8	3932	59	0	13	0.247	0.353822	1.0982e+08	2.70913e+07	52.94	51.59	5.23489e+07	5.83551e+06	1.9131e+07	1.88221e+07	2.70913e+07	2.57949e+07	High	High	High	High	High	High	1
FALSE	High	Master Protein	Q86UP2	Kinectin OS=Homo sapiens OX=9606 GN=KTN1 PE=1 SV=1	0	FALSE	411.767	46	51	271	51	1357	156.2	5.64	5790	51	0	0	18.57	0.110458	1.2755e+07	2.36859e+08	56.8	47.91	4.4396e+06	441227	2.25181e+06	2.59279e+07	2.44876e+08	2.27636e+08	High	Peak Found	High	High	High	High	1
FALSE	High	Master Protein	P11055	Myosin-3 OS=Homo sapiens OX=9606 GN=MYH3 PE=1 SV=3	0	FALSE	391.947	39	59	175	39	1940	223.8	5.81	3839	59	0	9	0.267	0.400286	4.90993e+07	1.31145e+07	66.39	58.64	3.09552e+07	2.58178e+06	8.55323e+06	9.55305e+06	1.31145e+07	1.1033e+07	High	High	High	High	High	High	1
FALSE	High	Master Protein	P27816	Microtubule-associated protein 4 OS=Homo sapiens OX=9606 GN=MAP4 PE=1 SV=3	0	FALSE	379.548	43	33	241	33	1152	120.9	5.43	5677	33	0	0	7.634	0.123825	4.24723e+07	3.24237e+08	52.74	44.59	1.47832e+07	2.24376e+06	1.00389e+07	6.13597e+07	5.0358e+08	3.11611e+08	High	High	High	High	High	High	1
FALSE	High	Master Protein	Q14764	Major vault protein OS=Homo sapiens OX=9606 GN=MVP PE=1 SV=4	0	FALSE	371.411	53	34	256	34	893	99.3	5.48	4767	34	0	0	1.264	0.863214	8.9418e+07	1.13004e+08	40.3	15.25	2.56507e+07	2.04304e+07	1.55769e+07	3.75954e+07	1.13004e+08	8.67065e+07	High	High	High	High	High	High	1
FALSE	High	Master Protein	P02452	Collagen alpha-1(I) chain OS=Homo sapiens OX=9606 GN=COL1A1 PE=1 SV=5	0	FALSE	367.014	47	37	172	36	1464	138.9	5.8	2222	37	0	1	2.028	0.71093	4.90281e+07	9.94434e+07	65.92	68.25	1.70651e+07	2.39775e+06	1.47693e+07	3.05444e+07	2.03379e+07	1.26144e+08	High	High	High	High	High	High	1
FALSE	High	Master Protein	P07814	Bifunctional glutamate/proline--tRNA ligase OS=Homo sapiens OX=9606 GN=EPRS1 PE=1 SV=5	0	FALSE	363.605	35	40	180	40	1512	170.5	7.33	3204	40	0	0	8.064	0.199514	1.2077e+07	9.73888e+07	67.9	66.21	6.13761e+06	394793	2.10386e+06	1.05138e+07	1.65239e+08	9.35964e+07	High	Peak Found	High	High	High	High	1
FALSE	High	Master Protein	P14618	Pyruvate kinase PKM OS=Homo sapiens OX=9606 GN=PKM PE=1 SV=4	0	FALSE	356.878	54	26	256	26	531	57.9	7.84	5857	26	0	0	0.35	0.477686	4.58882e+08	1.60613e+08	58.24	35.52	2.00612e+08	1.81452e+07	7.99386e+07	7.24291e+07	1.60613e+08	1.11272e+08	High	High	High	High	High	High	1
FALSE	High	Master Protein	E9PAV3	Nascent polypeptide-associated complex subunit alpha, muscle-specific form OS=Homo sapiens OX=9606 GN=NACA PE=1 SV=1	0	FALSE	353.148	40	47	190	47	2078	205.3	9.58	3478	47	0	0	2.409	0.319278	3.16764e+07	7.63149e+07	52.65	21.01	1.10255e+07	1.47846e+06	6.73687e+06	1.68144e+07	8.36834e+07	7.33431e+07	High	High	High	High	High	High	1
FALSE	High	Master Protein	Q12906	Interleukin enhancer-binding factor 3 OS=Homo sapiens OX=9606 GN=ILF3 PE=1 SV=3	0	FALSE	347.646	42	30	280	30	894	95.3	8.76	7267	30	0	0	31.225	0.0981551	8.95562e+06	2.79642e+08	80.82	64.17	3.11716e+06	4.21098e+06	1.49331e+06	2.27167e+08	2.55722e+08	2.68752e+08	High	High	High	High	High	High	1
FALSE	High	Master Protein	Q07065	Cytoskeleton-associated protein 4 OS=Homo sapiens OX=9606 GN=CKAP4 PE=1 SV=2	0	FALSE	328.436	49	27	357	27	602	66	5.92	10714	27	0	0	14.895	0.0886278	4.66861e+07	6.9538e+08	42.56	33.29	1.75851e+07	2.65152e+06	8.13285e+06	1.45348e+08	6.9538e+08	9.04556e+08	High	High	High	High	High	High	1
FALSE	High	Master Protein	Q9Y490	Talin-1 OS=Homo sapiens OX=9606 GN=TLN1 PE=1 SV=3	0	FALSE	327.521	30	50	114	46	2541	269.6	6.07	1959	50	0	4	0.276	0.525855	5.2738e+07	1.45363e+07	64.43	42.74	2.28655e+07	1.59195e+06	9.18712e+06	8.29874e+06	1.28273e+07	1.39703e+07	High	High	High	High	High	High	1
FALSE	High	Master Protein	Q01082	Spectrin beta chain, non-erythrocytic 1 OS=Homo sapiens OX=9606 GN=SPTBN1 PE=1 SV=2	0	FALSE	325.315	35	57	136	57	2364	274.4	5.57	2070	57	0	0	0.377	0.391313	4.24585e+07	1.60182e+07	45.12	20.15	1.74654e+07	2.41586e+06	7.39639e+06	6.41309e+06	1.42457e+07	1.53944e+07	High	High	High	High	High	High	1
FALSE	High	Master Protein	P11021	Endoplasmic reticulum chaperone BiP OS=Homo sapiens OX=9606 GN=HSPA5 PE=1 SV=2	0	FALSE	325.016	44	27	274	26	654	72.3	5.16	6827	27	0	1	0.537	0.392762	2.92427e+08	1.56999e+08	31.04	11.44	1.11473e+08	2.23329e+07	5.09416e+07	5.59857e+07	1.46191e+08	1.50885e+08	High	High	High	High	High	High	1
FALSE	High	Master Protein	P11142	Heat shock cognate 71 kDa protein OS=Homo sapiens OX=9606 GN=HSPA8 PE=1 SV=1	0	FALSE	316.869	53	25	283	18	646	70.9	5.52	5710	25	0	8	0.613	0.218471	2.20698e+08	1.35196e+08	18.72	12.24	7.68179e+07	2.25146e+07	4.32754e+07	4.15259e+07	1.58062e+08	1.19848e+08	High	High	High	High	High	High	1
FALSE	High	Master Protein	Q7KZF4	Staphylococcal nuclease domain-containing protein 1 OS=Homo sapiens OX=9606 GN=SND1 PE=1 SV=1	0	FALSE	316.714	51	33	198	33	910	101.9	7.17	4629	33	0	0	8.961	0.176556	2.11092e+07	1.89161e+08	58.47	12.54	1.16505e+07	1.16359e+06	3.67728e+06	4.67777e+07	1.89161e+08	1.8501e+08	High	High	High	High	High	High	1
FALSE	High	Master Protein	P08670	Vimentin OS=Homo sapiens OX=9606 GN=VIM PE=1 SV=4	0	FALSE	312.338	65	28	323	25	466	53.6	5.12	7655	28	0	6	1.339	0.675752	3.18149e+08	4.26144e+08	26.59	31.67	9.94577e+07	4.21819e+07	8.07242e+07	8.79837e+07	4.26144e+08	5.32201e+08	High	High	High	High	High	High	1
FALSE	High	Master Protein	P08123	Collagen alpha-2(I) chain OS=Homo sapiens OX=9606 GN=COL1A2 PE=1 SV=7	0	FALSE	309.407	45	33	141	33	1366	129.2	8.95	2358	33	0	0	1.646	0.663624	2.55583e+07	4.20706e+07	65.95	63.28	8.896e+06	1.40288e+06	8.1721e+06	1.29221e+07	1.5395e+07	6.58971e+07	High	High	High	High	High	High	1
FALSE	High	Master Protein	Q14008	Cytoskeleton-associated protein 5 OS=Homo sapiens OX=9606 GN=CKAP5 PE=1 SV=3	0	FALSE	308.448	29	48	133	48	2032	225.4	7.8	3117	48	0	0	6.544	0.163945	1.50376e+07	9.84084e+07	31.54	53.8	2.85199e+06	1.99377e+06	2.68435e+06	1.18044e+07	1.34982e+08	9.45763e+07	Peak Found	Peak Found	Peak Found	High	High	High	1
FALSE	High	Master Protein	Q00341	Vigilin OS=Homo sapiens OX=9606 GN=HDLBP PE=1 SV=2	0	FALSE	306.211	39	35	191	35	1268	141.4	6.87	3742	35	0	0	6.731	0.0886278	1.21303e+07	8.16473e+07	40.45	29.95	6.53877e+06	1.10457e+06	2.11314e+06	2.48083e+07	8.16473e+07	1.26984e+08	High	High	High	High	High	High	1
FALSE	High	Master Protein	P12956	X-ray repair cross-complementing protein 6 OS=Homo sapiens OX=9606 GN=XRCC6 PE=1 SV=2	0	FALSE	302.712	51	27	188	27	609	69.8	6.64	4494	27	0	0	14.988	0.0886278	1.17758e+07	1.76491e+08	31.02	12.61	4.2562e+06	867702	2.05138e+06	4.73851e+07	1.98772e+08	1.69619e+08	High	High	High	High	High	High	1
FALSE	High	Master Protein	P46940	Ras GTPase-activating-like protein IQGAP1 OS=Homo sapiens OX=9606 GN=IQGAP1 PE=1 SV=1	0	FALSE	302.309	37	49	144	49	1657	189.1	6.48	3093	49	0	0	1.713	0.467542	2.82681e+07	4.84309e+07	68.64	11.68	1.473e+07	933359	4.92439e+06	1.78003e+07	4.84309e+07	4.51225e+07	High	Peak Found	High	High	High	High	1
FALSE	High	Master Protein	Q12905	Interleukin enhancer-binding factor 2 OS=Homo sapiens OX=9606 GN=ILF2 PE=1 SV=2	0	FALSE	297.333	58	18	219	18	390	43	5.26	6684	18	0	0	64.443	0.0420569	4.64346e+06	2.99237e+08	29.86	50.52	1.88851e+06	615656	505739	1.87277e+08	2.49698e+08	2.87584e+08	High	High	Peak Found	High	High	High	1
FALSE	High	Master Protein	Q13813	Spectrin alpha chain, non-erythrocytic 1 OS=Homo sapiens OX=9606 GN=SPTAN1 PE=1 SV=3	0	FALSE	287.04	34	61	126	61	2472	284.4	5.35	2153	61	0	0	0.317	0.29377	4.457e+07	1.41344e+07	39.87	31.56	1.77307e+07	2.83909e+06	7.76422e+06	7.17007e+06	1.41344e+07	1.33149e+07	High	High	High	High	High	High	1
FALSE	High	Master Protein	P07437	Tubulin beta chain OS=Homo sapiens OX=9606 GN=TUBB PE=1 SV=2	0	FALSE	273.598	56	19	237	4	444	49.6	4.89	5046	19	0	2	0.259	0.47453	1.33208e+08	3.44686e+07	59.02	42.82	5.19646e+07	4.53896e+06	2.32052e+07	1.99944e+07	3.44686e+07	3.00546e+07	High	High	High	High	High	High	1
FALSE	High	Master Protein	P02751	Fibronectin OS=Homo sapiens OX=9606 GN=FN1 PE=1 SV=5	0	FALSE	271.726	22	32	99	32	2477	272.2	5.5	1981	32	0	0	3.005	0.385258	8.76638e+06	2.63438e+07	81.96	51.52	5.30047e+06	182511	1.52713e+06	8.09158e+06	1.91267e+07	4.86563e+07	High	Peak Found	High	High	High	High	1
FALSE	High	Master Protein	P12814	Alpha-actinin-1 OS=Homo sapiens OX=9606 GN=ACTN1 PE=1 SV=2	0	FALSE	267.922	51	36	179	22	892	103	5.41	3409	36	0	15	0.421	0.357905	1.19559e+08	5.03384e+07	25.43	57.5	4.73002e+07	1.58518e+07	1.40199e+07	2.10396e+07	5.03384e+07	1.64459e+07	High	High	High	High	High	High	1
FALSE	High	Master Protein	Q00610	Clathrin heavy chain 1 OS=Homo sapiens OX=9606 GN=CLTC PE=1 SV=5	0	FALSE	266.71	32	41	113	41	1675	191.5	5.69	1874	41	0	0	0.428	0.879285	6.68298e+07	2.86251e+07	77.97	20.92	3.22863e+07	1.04055e+06	1.16419e+07	7.63732e+06	3.72008e+07	2.75104e+07	High	High	High	High	High	High	1
FALSE	High	Master Protein	P17661	Desmin OS=Homo sapiens OX=9606 GN=DES PE=1 SV=3	0	FALSE	259.48	50	20	254	17	470	53.5	5.27	6626	20	0	0	1.817	0.70211	1.00923e+08	1.83376e+08	42.69	54.9	3.35157e+07	2.58877e+07	1.75811e+07	2.46971e+07	2.79015e+08	1.76235e+08	High	High	High	High	High	High	1
FALSE	High	Master Protein	P41252	Isoleucine--tRNA ligase, cytoplasmic OS=Homo sapiens OX=9606 GN=IARS1 PE=1 SV=2	0	FALSE	256.261	34	36	155	36	1262	144.4	6.15	3258	36	0	0	5.681	0.220289	2.03907e+07	1.1583e+08	26.19	58.69	7.09734e+06	1.96438e+06	4.42362e+06	1.36626e+07	1.75862e+08	1.11319e+08	High	Peak Found	High	High	High	High	1
FALSE	High	Master Protein	P04406	Glyceraldehyde-3-phosphate dehydrogenase OS=Homo sapiens OX=9606 GN=GAPDH PE=1 SV=3	0	FALSE	253.173	55	13	260	13	335	36	8.46	5493	13	0	0	1.029	0.850946	2.74165e+08	2.82245e+08	67.72	12.22	1.70142e+08	1.32525e+07	4.77603e+07	7.42481e+07	3.09136e+08	2.71254e+08	High	High	High	High	High	High	1
FALSE	High	Master Protein	P68371	Tubulin beta-4B chain OS=Homo sapiens OX=9606 GN=TUBB4B PE=1 SV=1	0	FALSE	249.578	56	19	189	1	445	49.8	4.89	4383	19	0	32	0.335	0.47453	2.31867e+08	7.76814e+07	62.33	33.13	1.09641e+08	8.65102e+06	4.03919e+07	3.38054e+07	7.76814e+07	5.43088e+07	High	Peak Found	High	High	Peak Found	High	1
FALSE	High	Master Protein	Q9P2J5	Leucine--tRNA ligase, cytoplasmic OS=Homo sapiens OX=9606 GN=LARS1 PE=1 SV=2	0	FALSE	242.332	35	32	117	32	1176	134.4	7.3	2730	32	0	0	6.198	0.196857	1.26795e+07	7.85888e+07	61.67	67.81	4.90998e+06	384085	2.20881e+06	9.91859e+06	1.48923e+08	7.55285e+07	High	Peak Found	High	High	High	High	1
FALSE	High	Master Protein	P42704	Leucine-rich PPR motif-containing protein, mitochondrial OS=Homo sapiens OX=9606 GN=LRPPRC PE=1 SV=3	0	FALSE	241.972	33	33	104	33	1394	157.8	6.13	2382	33	0	0	8.744	0.131202	6.0209e+06	5.26482e+07	52.82	31.65	2.39756e+06	262189	1.04886e+06	9.29439e+06	5.8544e+07	5.0598e+07	High	Peak Found	Peak Found	High	High	High	1
FALSE	High	Master Protein	Q12849	G-rich sequence factor 1 OS=Homo sapiens OX=9606 GN=GRSF1 PE=1 SV=3	0	FALSE	240.574	53	19	113	19	480	53.1	6.19	2260	19	0	0	67.893	0.0267739	1.1938e+06	8.10506e+07	25.57	14.66	288520	186547	207964	3.143e+07	7.92586e+07	7.78945e+07	Peak Found	Peak Found	Peak Found	High	High	High	1
FALSE	High	Master Protein	P13535	Myosin-8 OS=Homo sapiens OX=9606 GN=MYH8 PE=1 SV=3	0	FALSE	239.184	32	44	107	17	1937	222.6	5.74	2039	44	0	10	0.269	0.447768	1.41461e+07	3.79915e+06	57.9	49.21	5.99228e+06	546382	2.46429e+06	2.22381e+06	2.90758e+06	3.65121e+06	High	Peak Found	High	High	High	High	1
FALSE	High	Master Protein	P62736	Actin, aortic smooth muscle OS=Homo sapiens OX=9606 GN=ACTA2 PE=1 SV=1	0	FALSE	236.065	44	12	274	3	377	42	5.39	5396	12	0	14	0.928	0.518944	3.92986e+08	3.64842e+08	57.56	59.2	3.2939e+08	5.21043e+07	6.38808e+07	1.49209e+08	3.64842e+08	1.0863e+08	High	High	High	High	High	High	1
FALSE	High	Master Protein	P06576	ATP synthase subunit beta, mitochondrial OS=Homo sapiens OX=9606 GN=ATP5F1B PE=1 SV=3	0	FALSE	233.821	63	21	124	21	529	56.5	5.4	2745	21	0	0	0.325	0.605577	1.00201e+08	3.25361e+07	66.35	32.6	4.34394e+07	2.7563e+06	1.74553e+07	1.63277e+07	3.02904e+07	3.12692e+07	High	High	High	High	High	High	1
FALSE	High	Master Protein	P68363	Tubulin alpha-1B chain OS=Homo sapiens OX=9606 GN=TUBA1B PE=1 SV=1	0	FALSE	233.159	58	20	187	1	451	50.1	5.06	4205	20	0	26	0.309	0.489789	4.46151e+08	1.37944e+08	59.96	35.38	1.97535e+08	1.6759e+07	7.77208e+07	7.10347e+07	1.37944e+08	1.19499e+08	Not Found	Not Found	Not Found	High	Not Found	Peak Found	1
FALSE	High	Master Protein	O75369	Filamin-B OS=Homo sapiens OX=9606 GN=FLNB PE=1 SV=2	0	FALSE	231.472	26	43	101	36	2602	278	5.73	1722	43	0	0	0.232	0.468392	2.30566e+07	5.35958e+06	72.46	51.96	8.02527e+06	442733	4.98974e+06	2.0417e+06	1.96373e+06	5.15087e+06	High	High	High	High	High	High	1
FALSE	High	Master Protein	Q9UKX2	Myosin-2 OS=Homo sapiens OX=9606 GN=MYH2 PE=1 SV=1	0	FALSE	229.615	28	39	113	11	1941	222.9	5.82	2438	39	0	0	0.824	0.919242	1.56732e+06	1.29143e+06	88.04	15.25	1.31223e+06	58013.2	273031	428645	1.02897e+06	1.24114e+06	High	High	High	Peak Found	High	Peak Found	1
FALSE	High	Master Protein	Q71U36	Tubulin alpha-1A chain OS=Homo sapiens OX=9606 GN=TUBA1A PE=1 SV=1	0	FALSE	225.453	55	19	184	1	451	50.1	5.06	4088	19	0	0	0.06	0.344223	2.03202e+07	1.22852e+06	79.94	79.18	7.07279e+06	356181	5.48494e+06	1.28055e+06	1.22852e+06	1.09282e+06	High	High	High	High	High	High	1
FALSE	High	Master Protein	Q13885	Tubulin beta-2A chain OS=Homo sapiens OX=9606 GN=TUBB2A PE=1 SV=1	0	FALSE	224.237	53	18	186	3	445	49.9	4.89	3940	18	0	0	0.236	0.452987	3.18437e+06	751429	85.01	11.46	2.34399e+06	97024.2	554726	261635	751429	651768	High	Peak Found	High	Peak Found	High	Peak Found	1
FALSE	High	Master Protein	P68104	Elongation factor 1-alpha 1 OS=Homo sapiens OX=9606 GN=EEF1A1 PE=1 SV=1	0	FALSE	223.461	51	16	407	7	462	50.1	9.01	8987	16	0	9	2.151	0.427405	1.91105e+08	4.10996e+08	70.51	13.68	1.23599e+08	8.95348e+06	3.3291e+07	1.23748e+08	4.10996e+08	4.91469e+08	High	High	High	High	High	High	1
FALSE	High	Master Protein	O60506	Heterogeneous nuclear ribonucleoprotein Q OS=Homo sapiens OX=9606 GN=SYNCRIP PE=1 SV=2	0	FALSE	223.133	41	21	138	18	623	69.6	8.59	3023	21	0	3	16.282	0.0846447	1.20292e+07	1.95856e+08	27.34	10.82	4.29375e+06	955543	2.09553e+06	5.02361e+07	1.95856e+08	1.92914e+08	High	High	High	High	High	High	1
FALSE	High	Master Protein	P26599	Polypyrimidine tract-binding protein 1 OS=Homo sapiens OX=9606 GN=PTBP1 PE=1 SV=1	0	FALSE	220.659	47	13	110	12	531	57.2	9.17	3690	13	0	1	0.867	0.789159	1.25321e+08	1.08628e+08	50.59	17.72	1.60589e+07	1.98539e+07	2.18312e+07	3.33656e+07	9.66801e+07	1.30715e+08	High	Peak Found	Peak Found	High	High	High	1
FALSE	High	Master Protein	P35908	Keratin, type II cytoskeletal 2 epidermal OS=Homo sapiens OX=9606 GN=KRT2 PE=1 SV=2	0	FALSE	217.057	41	20	128	16	639	65.4	8	2775	20	0	2	0.287	0.473407	1.57023e+07	4.50364e+06	169.54	33.64	5.46545e+06	2.54842e+08	2.04946e+06	2.11971e+06	4.50364e+06	3.50269e+06	Peak Found	High	Peak Found	Peak Found	High	Peak Found	1
FALSE	High	Master Protein	O75923	Dysferlin OS=Homo sapiens OX=9606 GN=DYSF PE=1 SV=1	0	FALSE	216.305	26	41	95	40	2080	237.1	5.64	1688	41	0	1	1.817	0.345299	1.3988e+07	2.54228e+07	31.63	25.17	4.86877e+06	2.60696e+06	1.81948e+06	5.24569e+06	2.86455e+07	2.44328e+07	High	Peak Found	High	High	High	High	1
FALSE	High	Master Protein	Q9BUF5	Tubulin beta-6 chain OS=Homo sapiens OX=9606 GN=TUBB6 PE=1 SV=1	0	FALSE	216.247	59	19	153	9	446	49.8	4.88	2971	19	0	4	0.634	0.559517	4.39763e+07	2.78628e+07	72.78	24.76	3.3531e+07	2.68041e+06	7.66079e+06	1.03094e+07	2.78628e+07	1.93637e+07	High	High	High	High	High	High	1
FALSE	High	Master Protein	Q9BQE3	Tubulin alpha-1C chain OS=Homo sapiens OX=9606 GN=TUBA1C PE=1 SV=1	0	FALSE	212.852	47	16	180	1	449	49.9	5.1	4148	16	0	0	0.01		465393				161988						High	Not Found	Not Found	Not Found	Not Found	Not Found	1
FALSE	High	Master Protein	P13010	X-ray repair cross-complementing protein 5 OS=Homo sapiens OX=9606 GN=XRCC5 PE=1 SV=3	0	FALSE	212.287	43	22	143	22	732	82.7	5.81	2917	22	0	0	11.523	0.114577	8.58439e+06	9.89176e+07	39.01	7.79	3.06148e+06	517206	1.49542e+06	3.03829e+07	1.06323e+08	8.74034e+07	High	High	High	High	High	High	1
FALSE	High	Master Protein	P23246	Splicing factor, proline- and glutamine-rich OS=Homo sapiens OX=9606 GN=SFPQ PE=1 SV=2	0	FALSE	210.098	25	12	282	12	707	76.1	9.44	3230	12	0	0	78.804	0.126513	1.42327e+06	1.1216e+08	90.5	20.42	1.70446e+06	118176	247938	4.82012e+07	1.11875e+08	1.07793e+08	High	Peak Found	Peak Found	High	High	High	1
FALSE	High	Master Protein	P04350	Tubulin beta-4A chain OS=Homo sapiens OX=9606 GN=TUBB4A PE=1 SV=2	0	FALSE	209.982	50	17	145	1	444	49.6	4.88	3040	17	0	0	0.468	0.445154	5.01554e+06	2.34878e+06	47.62	15.81	2.15613e+06	277478	873721	721436	2.39653e+06	1.70943e+06	Peak Found	Peak Found	High	High	Peak Found	Peak Found	1
FALSE	High	Master Protein	P35609	Alpha-actinin-2 OS=Homo sapiens OX=9606 GN=ACTN2 PE=1 SV=1	0	FALSE	208.412	43	32	138	22	894	103.8	5.45	2875	32	0	1	0.94	0.691835	3.21088e+07	3.01849e+07	63.15	68.5	1.1176e+07	7.01387e+06	2.09817e+06	9.27139e+06	3.36202e+07	4.70621e+06	High	High	High	High	High	High	1
FALSE	High	Master Protein	O43707	Alpha-actinin-4 OS=Homo sapiens OX=9606 GN=ACTN4 PE=1 SV=2	0	FALSE	206.177	47	32	130	21	911	104.8	5.44	2544	32	0	0	0.372	0.145149	2.31282e+07	8.59906e+06	26.18	36.29	7.41698e+06	4.50343e+06	4.029e+06	2.64123e+06	1.04544e+07	4.60895e+06	High	High	High	High	High	High	1
FALSE	High	Master Protein	Q9NQC3	Reticulon-4 OS=Homo sapiens OX=9606 GN=RTN4 PE=1 SV=2	0	FALSE	205.276	39	23	93	23	1192	129.9	4.5	1081	23	0	0	0.277	0.526763	7.01718e+07	1.94204e+07	63.06	32.33	2.55876e+07	1.90495e+06	1.22241e+07	9.10986e+06	1.94204e+07	1.55545e+07	High	High	High	High	High	High	1
FALSE	High	Master Protein	P08758	Annexin A5 OS=Homo sapiens OX=9606 GN=ANXA5 PE=1 SV=2	0	FALSE	205.27	66	20	113	19	320	35.9	5.05	3632	20	0	1	0.204	0.494762	2.87862e+08	5.86859e+07	65.52	65.75	1.11942e+08	7.30027e+06	5.01464e+07	4.44868e+07	4.43911e+07	5.64007e+07	High	High	High	High	High	High	1
FALSE	High	Master Protein	P07237	Protein disulfide-isomerase OS=Homo sapiens OX=9606 GN=P4HB PE=1 SV=3	0	FALSE	204.96	54	21	112	21	508	57.1	4.87	2812	21	0	0	0.468	0.581197	1.33408e+08	6.23694e+07	56.19	21.46	4.84751e+07	4.80541e+06	2.32401e+07	1.99016e+07	4.26434e+07	5.99407e+07	High	High	High	High	High	High	1
FALSE	High	Master Protein	Q96I24	Far upstream element-binding protein 3 OS=Homo sapiens OX=9606 GN=FUBP3 PE=1 SV=2	0	FALSE	202.785	50	19	145	17	572	61.6	8.38	2300	19	0	2	96.652	0.105054	894534	8.64581e+07	62.09	16.8	491580	42926.8	155830	2.65559e+07	6.67405e+07	8.96945e+07	High	Peak Found	Peak Found	High	High	High	1
FALSE	High	Master Protein	P06733	Alpha-enolase OS=Homo sapiens OX=9606 GN=ENO1 PE=1 SV=2	0	FALSE	200.924	55	17	131	14	434	47.1	7.39	3789	17	0	3	0.187	0.489025	2.27828e+08	4.25821e+07	68.07	55.27	7.92995e+07	5.0276e+06	4.42567e+07	2.80381e+07	3.39396e+07	4.0924e+07	High	High	High	High	High	High	1
FALSE	High	Master Protein	P50454	Serpin H1 OS=Homo sapiens OX=9606 GN=SERPINH1 PE=1 SV=2	0	FALSE	199.112	53	20	93	20	418	46.4	8.69	1894	20	0	0	0.227	0.639012	1.3621e+08	3.0899e+07	77.23	61.58	4.80599e+07	1.36268e+06	2.37281e+07	1.60758e+07	1.29172e+07	2.96958e+07	High	High	High	High	High	High	1
FALSE	High	Master Protein	P08238	Heat shock protein HSP 90-beta OS=Homo sapiens OX=9606 GN=HSP90AB1 PE=1 SV=4	0	FALSE	198.855	40	24	115	13	724	83.2	5.03	2425	24	0	0	0.313	0.450276	5.17067e+07	1.61625e+07	60.92	18.82	2.2799e+07	1.85887e+06	9.00746e+06	5.29592e+06	1.61625e+07	1.14096e+07	High	High	High	High	High	High	1
FALSE	High	Master Protein	P06396	Gelsolin OS=Homo sapiens OX=9606 GN=GSN PE=1 SV=1	0	FALSE	195.667	32	17	82	17	782	85.6	6.28	1765	17	0	0	0.288	0.467542	8.32551e+07	2.39364e+07	61.52	35.17	3.34933e+07	2.63016e+06	1.45033e+07	1.01525e+07	2.39364e+07	1.53386e+07	High	High	High	High	High	High	1
FALSE	High	Master Protein	Q92945	Far upstream element-binding protein 2 OS=Homo sapiens OX=9606 GN=KHSRP PE=1 SV=4	0	FALSE	195.486	41	18	174	17	711	73.1	7.3	1770	18	0	1	20.326	0.123521	3.95829e+06	8.04562e+07	56.05	25.29	1.46769e+06	145258	689545	1.60201e+07	8.04562e+07	8.36036e+07	High	Peak Found	High	High	High	High	1
FALSE	High	Master Protein	P68133	Actin, alpha skeletal muscle OS=Homo sapiens OX=9606 GN=ACTA1 PE=1 SV=1	0	FALSE	194.343	44	12	266	2	377	42	5.39	4115	12	0	2	1.575	0.935797	4.97319e+06	7.8325e+06	124.09	101.73	1.05584e+07	289952	866344	6.66403e+06	7.8325e+06	1.20166e+06	High	High	High	Peak Found	High	High	1
FALSE	High	Master Protein	Q15233	Non-POU domain-containing octamer-binding protein OS=Homo sapiens OX=9606 GN=NONO PE=1 SV=4	0	FALSE	189.146	41	13	206	13	471	54.2	8.95	3742	13	0	0	60.572	0.0126405	2.17166e+06	1.31541e+08	23.55	18.8	1.02082e+06	287931	325810	4.91185e+07	1.31541e+08	1.0551e+08	High	High	High	High	High	High	1
FALSE	High	Master Protein	P31943	Heterogeneous nuclear ribonucleoprotein H OS=Homo sapiens OX=9606 GN=HNRNPH1 PE=1 SV=4	0	FALSE	185.387	56	16	152	10	449	49.2	6.3	3993	16	0	7	25.219	0.108447	5.79798e+06	1.46218e+08	47.38	13.42	811130	908683	1.01002e+06	5.38672e+07	1.35902e+08	1.40525e+08	Peak Found	High	High	High	High	High	1
FALSE	High	Master Protein	Q12797	Aspartyl/asparaginyl beta-hydroxylase OS=Homo sapiens OX=9606 GN=ASPH PE=1 SV=3	0	FALSE	180.608	34	22	96	22	758	85.8	5.01	1438	22	0	0	17.159	0.130952	4.10732e+06	7.04762e+07	64.98	43.08	1.91007e+06	133219	715506	2.1647e+07	5.47695e+07	1.18023e+08	High	Peak Found	Peak Found	High	High	High	1
FALSE	High	Master Protein	O60841	Eukaryotic translation initiation factor 5B OS=Homo sapiens OX=9606 GN=EIF5B PE=1 SV=4	0	FALSE	180.017	29	24	84	24	1220	138.7	5.49	1556	24	0	0	8.212	0.125559	5.38083e+06	4.41863e+07	52.4	41.54	2.83173e+06	335516	937355	6.73338e+06	5.4673e+07	4.24656e+07	High	High	High	High	High	High	1
FALSE	High	Master Protein	Q13509	Tubulin beta-3 chain OS=Homo sapiens OX=9606 GN=TUBB3 PE=1 SV=2	0	FALSE	179.44	46	16	158	3	450	50.4	4.93	3641	16	0	0	0.154	0.669386	892495	137564	130.48	114.55	1.54869e+06		31186.5	251348	101626	132208	High	Not Found	Peak Found	Peak Found	Peak Found	Peak Found	1
FALSE	High	Master Protein	P08133	Annexin A6 OS=Homo sapiens OX=9606 GN=ANXA6 PE=1 SV=3	0	FALSE	179.157	51	29	122	29	673	75.8	5.6	2011	29	0	0	0.29	0.496574	1.03408e+08	2.99429e+07	69.8	52.84	5.50245e+07	3.35597e+06	1.80139e+07	1.75673e+07	2.99429e+07	1.98595e+07	High	High	High	High	High	High	1
FALSE	High	Master Protein	Q99715	Collagen alpha-1(XII) chain OS=Homo sapiens OX=9606 GN=COL12A1 PE=1 SV=2	0	FALSE	178.101	16	37	75	37	3063	332.9	5.53	1179	37	0	0	2.629	0.219135	6.75135e+06	1.77525e+07	38.32	5.44	2.94119e+06	489062	1.1761e+06	5.80589e+06	1.77525e+07	1.63075e+07	High	Peak Found	High	High	High	High	1
FALSE	High	Master Protein	Q16555	Dihydropyrimidinase-related protein 2 OS=Homo sapiens OX=9606 GN=DPYSL2 PE=1 SV=1	0	FALSE	177.97	49	18	69	15	572	62.3	6.38	1587	18	0	3	0.329	0.956125	6.38313e+07	2.10045e+07	82.19	30.17	2.30601e+07	301093	1.11196e+07	7.61868e+06	1.3172e+07	2.01866e+07	High	Peak Found	High	High	Peak Found	High	1
FALSE	High	Master Protein	P26038	Moesin OS=Homo sapiens OX=9606 GN=MSN PE=1 SV=3	0	FALSE	177.023	35	18	102	12	577	67.8	6.4	2251	18	0	6	0.974	0.863214	4.70765e+07	4.5855e+07	46.22	19.67	2.17778e+07	2.95378e+06	8.20086e+06	1.40845e+07	5.3315e+07	3.43086e+07	High	High	High	High	High	High	1
FALSE	High	Master Protein	P18206	Vinculin OS=Homo sapiens OX=9606 GN=VCL PE=1 SV=4	0	FALSE	176.786	31	25	67	25	1134	123.7	5.66	1531	25	0	0	0.273	0.432972	4.27126e+07	1.16613e+07	56.9	27.71	1.78195e+07	1.68488e+06	7.44067e+06	5.38304e+06	1.16613e+07	1.03063e+07	High	High	High	High	High	High	1
FALSE	High	Master Protein	P22314	Ubiquitin-like modifier-activating enzyme 1 OS=Homo sapiens OX=9606 GN=UBA1 PE=1 SV=3	0	FALSE	176.181	33	24	72	24	1058	117.8	5.76	1482	24	0	0	0.231	0.543215	3.62794e+07	8.39273e+06	69.02	22.64	1.38575e+07	745789	6.31997e+06	3.66267e+06	8.39273e+06	7.74578e+06	High	High	High	High	High	High	1
FALSE	High	Master Protein	P07355	Annexin A2 OS=Homo sapiens OX=9606 GN=ANXA2 PE=1 SV=2	0	FALSE	174.926	47	17	167	17	339	38.6	7.75	4154	17	0	0	0.298	0.481652	3.83372e+08	1.14142e+08	62.62	16.64	1.33439e+08	1.15223e+07	7.70767e+07	3.94403e+07	9.16373e+07	1.09697e+08	High	High	High	High	High	High	1
FALSE	High	Master Protein	Q7Z7G0	Target of Nesh-SH3 OS=Homo sapiens OX=9606 GN=ABI3BP PE=1 SV=2	0	FALSE	174.203	34	22	59	22	1068	117.8	9.42	1815	22	0	0	15.367	0.131202	2.19532e+06	3.37351e+07	57.56	25.3	812365	75995	382431	8.80364e+06	3.37351e+07	4.46772e+07	High	Peak Found	Peak Found	High	High	High	1
FALSE	High	Master Protein	P04844	Dolichyl-diphosphooligosaccharide--protein glycosyltransferase subunit 2 OS=Homo sapiens OX=9606 GN=RPN2 PE=1 SV=3	0	FALSE	171.376	40	15	67	15	631	69.2	5.69	2019	15	0	0	5.172	0.292241	8.13096e+06	4.20551e+07	74.79	2.96	5.08038e+06	289068	1.41644e+06	1.29174e+07	4.00592e+07	4.06437e+07	High	Peak Found	High	High	High	High	1
FALSE	High	Master Protein	Q14697	Neutral alpha-glucosidase AB OS=Homo sapiens OX=9606 GN=GANAB PE=1 SV=3	0	FALSE	169.89	40	26	56	26	944	106.8	6.14	1142	26	0	0	0.195	0.572566	4.2467e+07	8.26411e+06	78.78	46.01	2.00605e+07	580778	7.39787e+06	4.62791e+06	6.40378e+06	7.9423e+06	High	Peak Found	High	High	High	High	1
FALSE	High	Master Protein	P12111	Collagen alpha-3(VI) chain OS=Homo sapiens OX=9606 GN=COL6A3 PE=1 SV=5	0	FALSE	169.294	13	30	61	30	3177	343.5	6.68	1265	30	0	0	2.034	0.639988	9.29372e+06	1.89044e+07	87.49	78.52	4.8711e+06	52332.6	1.61899e+06	8.22911e+06	2.22511e+06	1.81683e+07	High	Peak Found	High	High	Peak Found	High	1
FALSE	High	Master Protein	P07900	Heat shock protein HSP 90-alpha OS=Homo sapiens OX=9606 GN=HSP90AA1 PE=1 SV=5	0	FALSE	168.708	37	24	107	14	732	84.6	5.02	2199	24	0	12	0.261	0.437068	1.44041e+08	3.75756e+07	57.72	8.65	5.01361e+07	5.1111e+06	2.77848e+07	1.32335e+07	3.75756e+07	3.54731e+07	High	High	High	High	High	High	1
FALSE	High	Master Protein	Q9BR39	Junctophilin-2 OS=Homo sapiens OX=9606 GN=JPH2 PE=1 SV=2	0	FALSE	168.009	35	14	66	14	696	74.2	8.72	1666	14	0	0	19.008	0.105033	1.03471e+06	1.9668e+07	58.32	54.68	525189	50110	180249	2.59702e+06	2.94107e+07	1.89021e+07	High	Peak Found	Peak Found	High	High	High	1
FALSE	High	Master Protein	Q92499	ATP-dependent RNA helicase DDX1 OS=Homo sapiens OX=9606 GN=DDX1 PE=1 SV=2	0	FALSE	167.28	31	17	99	17	740	82.4	7.23	2302	17	0	0	9.401	0.14866	4.12325e+06	3.87635e+07	58.29	13.45	3.13738e+06	412418	718282	1.04444e+07	4.45081e+07	3.7254e+07	High	High	High	High	High	High	1
FALSE	High	Master Protein	Q13283	Ras GTPase-activating protein-binding protein 1 OS=Homo sapiens OX=9606 GN=G3BP1 PE=1 SV=1	0	FALSE	166.832	56	16	121	15	466	52.1	5.52	1760	16	0	1	11.221	0.108447	6.64562e+06	7.4572e+07	55.47	30.72	4.56008e+06	595193	1.15769e+06	1.40435e+07	8.71545e+07	7.16681e+07	High	High	High	High	High	High	1
FALSE	High	Master Protein	P00558	Phosphoglycerate kinase 1 OS=Homo sapiens OX=9606 GN=PGK1 PE=1 SV=3	0	FALSE	166.475	58	20	90	20	417	44.6	8.1	1661	20	0	0	0.318	0.498589	9.16482e+07	2.91086e+07	64.52	37.7	3.18998e+07	3.30352e+06	2.25351e+07	1.48423e+07	2.91086e+07	2.32157e+07	High	High	High	High	High	High	1
FALSE	High	Master Protein	P25705	ATP synthase subunit alpha, mitochondrial OS=Homo sapiens OX=9606 GN=ATP5F1A PE=1 SV=1	0	FALSE	165.027	44	17	76	17	553	59.7	9.13	2519	17	0	0	0.501	0.782977	5.24179e+07	2.62385e+07	73.4	29.45	3.01233e+07	1.65804e+06	9.13135e+06	1.23348e+07	2.37376e+07	2.52168e+07	High	High	High	High	High	High	1
FALSE	High	Master Protein	Q15046	Lysine--tRNA ligase OS=Homo sapiens OX=9606 GN=KARS1 PE=1 SV=3	0	FALSE	164.8	31	17	105	17	597	68	6.35	1394	17	0	0	8.974	0.189325	5.2117e+06	4.67696e+07	48.65	81.82	2.41549e+06	305236	907893	5.20337e+06	1.09491e+08	4.49483e+07	High	Peak Found	High	High	High	High	1
FALSE	High	Master Protein	P04083	Annexin A1 OS=Homo sapiens OX=9606 GN=ANXA1 PE=1 SV=2	0	FALSE	163.654	54	17	89	17	346	38.7	7.02	2483	17	0	0	0.234	0.518944	1.75511e+08	4.09892e+07	68.23	43.37	6.10897e+07	3.5904e+06	3.13448e+07	1.94593e+07	2.5924e+07	3.9393e+07	High	High	High	High	High	High	1
FALSE	High	Master Protein	P54136	Arginine--tRNA ligase, cytoplasmic OS=Homo sapiens OX=9606 GN=RARS1 PE=1 SV=2	0	FALSE	161.8	43	22	89	22	660	75.3	6.68	1657	22	0	0	8.367	0.196857	7.30594e+06	6.11289e+07	74.07	67.81	5.35215e+06	386688	1.27272e+06	7.80715e+06	1.16508e+08	5.87485e+07	High	Peak Found	High	High	High	High	1
FALSE	High	Master Protein	P04075	Fructose-bisphosphate aldolase A OS=Homo sapiens OX=9606 GN=ALDOA PE=1 SV=2	0	FALSE	161.751	43	10	114	10	364	39.4	8.09	2895	10	0	0	0.648	0.826756	1.33116e+08	8.63072e+07	59.06	16.33	5.8771e+07	5.16199e+06	2.31892e+07	2.81409e+07	8.63072e+07	6.3808e+07	High	High	High	High	High	High	1
FALSE	High	Master Protein	P38646	Stress-70 protein, mitochondrial OS=Homo sapiens OX=9606 GN=HSPA9 PE=1 SV=2	0	FALSE	161.625	33	18	79	18	679	73.6	6.16	2041	18	0	0	0.263	0.574539	4.60922e+07	1.21132e+07	68.76	46.82	1.68534e+07	928561	8.0294e+06	6.35933e+06	8.19213e+06	1.16415e+07	High	High	High	High	High	High	1
FALSE	High	Master Protein	Q96RQ3	Methylcrotonoyl-CoA carboxylase subunit alpha, mitochondrial OS=Homo sapiens OX=9606 GN=MCCC1 PE=1 SV=3	0	FALSE	161.301	43	22	79	22	725	80.4	7.78	1305	22	0	0	0.117	0.0886278	4.45035e+07	5.21616e+06	16.84	33.65	1.26089e+07	5.90052e+06	8.87989e+06	2.50532e+06	4.36462e+06	5.01304e+06	High	High	High	High	High	High	1
FALSE	High	Master Protein	P40939	Trifunctional enzyme subunit alpha, mitochondrial OS=Homo sapiens OX=9606 GN=HADHA PE=1 SV=2	0	FALSE	160.721	37	20	63	20	763	82.9	9.04	1606	20	0	0	1.006	0.753536	1.75308e+07	1.7638e+07	54.44	24.71	7.98278e+06	835159	3.05391e+06	6.53392e+06	1.27843e+07	1.69512e+07	High	High	High	High	High	High	1
FALSE	High	Master Protein	P22105	Tenascin-X OS=Homo sapiens OX=9606 GN=TNXB PE=1 SV=5	0	FALSE	160.551	15	27	32	27	4244	458.1	5.17	620	27	0	0	5.087	0.546502	275668	1.4024e+06	156.39	141.94	95951.3	18301.1	1.03926e+06	292879	1.4024e+06	1.65243e+07	Peak Found	Peak Found	High	Peak Found	Peak Found	High	1
FALSE	High	Master Protein	P52597	Heterogeneous nuclear ribonucleoprotein F OS=Homo sapiens OX=9606 GN=HNRNPF PE=1 SV=3	0	FALSE	159.932	44	10	107	8	415	45.6	5.58	3505	10	0	0	27.955	0.0117782	2.53789e+06	7.09469e+07	10.61	16.45	736439	336487	448918	2.77293e+07	6.68673e+07	6.81842e+07	Peak Found	High	Peak Found	High	High	High	1
FALSE	High	Master Protein	Q9NZM1	Myoferlin OS=Homo sapiens OX=9606 GN=MYOF PE=1 SV=1	0	FALSE	158.974	26	40	57	39	2061	234.6	6.18	627	40	0	0	0.329	0.639012	2.24892e+07	7.3938e+06	71.18	31.55	7.82775e+06	382192	4.02342e+06	2.56672e+06	4.31598e+06	7.10588e+06	High	Peak Found	High	High	High	High	1
FALSE	High	Master Protein	P47897	Glutamine--tRNA ligase OS=Homo sapiens OX=9606 GN=QARS1 PE=1 SV=1	0	FALSE	158.843	34	21	90	21	775	87.7	7.15	1681	21	0	0	5.415	0.202615	6.45475e+06	3.49542e+07	47.77	81.81	2.47697e+06	320072	1.12444e+06	4.5606e+06	8.72426e+07	3.3593e+07	High	Peak Found	High	High	High	High	1
FALSE	High	Master Protein	P19525	Interferon-induced, double-stranded RNA-activated protein kinase OS=Homo sapiens OX=9606 GN=EIF2AK2 PE=1 SV=2	0	FALSE	156.727	29	16	102	16	551	62.1	8.4	2971	16	0	0	47.154	0.0559158	2.58714e+06	1.21994e+08	43.11	55.98	900499	442896	224706	7.36863e+07	8.07396e+07	1.17243e+08	High	High	Peak Found	High	High	High	1
FALSE	High	Master Protein	Q92841	Probable ATP-dependent RNA helicase DDX17 OS=Homo sapiens OX=9606 GN=DDX17 PE=1 SV=2	0	FALSE	154.532	38	20	81	17	729	80.2	8.27	1487	20	0	4	14.217	0.112027	4.80171e+06	6.82636e+07	52.11	26.25	2.33272e+06	268883	836472	1.80871e+07	9.64768e+07	6.56054e+07	High	Peak Found	Peak Found	High	High	High	1
FALSE	High	Master Protein	P12277	Creatine kinase B-type OS=Homo sapiens OX=9606 GN=CKB PE=1 SV=1	0	FALSE	153.675	52	14	74	14	381	42.6	5.59	2298	14	0	0	0.323	0.366355	5.6813e+07	1.83403e+07	54.24	24.97	1.97748e+07	3.11265e+06	1.42764e+07	5.63329e+06	2.56629e+07	1.54718e+07	High	High	High	High	High	High	1
FALSE	High	Master Protein	P55072	Transitional endoplasmic reticulum ATPase OS=Homo sapiens OX=9606 GN=VCP PE=1 SV=4	0	FALSE	152.593	40	22	73	22	806	89.3	5.26	1515	22	0	0	0.282	0.528373	5.62237e+07	1.58643e+07	65.57	19.01	1.95696e+07	1.34206e+06	1.01708e+07	5.6498e+06	1.58643e+07	1.20044e+07	High	High	High	High	High	High	1
FALSE	High	Master Protein	P35580	Myosin-10 OS=Homo sapiens OX=9606 GN=MYH10 PE=1 SV=3	0	FALSE	152.491	16	25	64	18	1976	228.9	5.54	1411	25	0	0	0.176	0.592169	7.33789e+06	1.29126e+06	85.22	91	3.19816e+06	25747.1	1.27828e+06	668641	51414.2	1.24098e+06	High	Peak Found	High	High	Peak Found	Peak Found	1
FALSE	High	Master Protein	P16989	Y-box-binding protein 3 OS=Homo sapiens OX=9606 GN=YBX3 PE=1 SV=4	0	FALSE	150.358	51	13	60	9	372	40.1	9.77	1482	13	0	5	6.697	0.0186119	1.02933e+07	6.89391e+07	12.89	12.59	2.87373e+06	1.3957e+06	1.79312e+06	2.21007e+07	6.89391e+07	5.41541e+07	High	High	High	High	High	High	1
FALSE	High	Master Protein	P14625	Endoplasmin OS=Homo sapiens OX=9606 GN=HSP90B1 PE=1 SV=1	0	FALSE	149.449	35	24	86	23	803	92.4	4.84	2040	24	0	2	0.225	0.498589	1.28076e+08	2.87657e+07	64.14	26.92	4.4579e+07	3.22407e+06	2.24445e+07	1.36834e+07	2.86404e+07	2.76455e+07	High	High	High	High	High	High	1
FALSE	High	Master Protein	Q86UE4	Protein LYRIC OS=Homo sapiens OX=9606 GN=MTDH PE=1 SV=2	0	FALSE	149.425	42	18	90	18	582	63.8	9.32	1605	18	0	0	16.252	0.114577	3.75081e+06	6.09593e+07	59.69	43.04	1.75569e+06	153303	653402	9.07116e+06	7.66006e+07	5.85855e+07	High	Peak Found	Peak Found	High	High	High	1
FALSE	High	Master Protein	O00442	RNA 3'-terminal phosphate cyclase OS=Homo sapiens OX=9606 GN=RTCA PE=1 SV=1	0	FALSE	148.372	47	11	73	11	366	39.3	7.85	1756	11	0	0	50.824	0.0886278	1.47144e+06	7.47838e+07	28.56	69.41	736342	195092	214010	6.81971e+07	7.29525e+07	7.18716e+07	Peak Found	High	Peak Found	High	High	High	1
FALSE	High	Master Protein	Q02952	A-kinase anchor protein 12 OS=Homo sapiens OX=9606 GN=AKAP12 PE=1 SV=4	0	FALSE	148.346	30	25	50	25	1782	191.4	4.41	658	25	0	0	0.258	0.783803	2.10464e+07	5.42315e+06	85.48	82.17	7.32558e+06	24368.5	3.70342e+06	1.8267e+06	209924	5.21197e+06	High	Peak Found	High	High	Peak Found	High	1
FALSE	High	Master Protein	P55795	Heterogeneous nuclear ribonucleoprotein H2 OS=Homo sapiens OX=9606 GN=HNRNPH2 PE=1 SV=1	0	FALSE	147.447	48	14	119	9	449	49.2	6.3	2958	14	0	0	24.024	0.0407744	1.80403e+06	4.33408e+07	33.12	32.05	627923	302150	197327	1.95241e+07	4.33408e+07	3.27798e+07	Peak Found	High	High	High	High	High	1
FALSE	High	Master Protein	P14868	Aspartate--tRNA ligase, cytoplasmic OS=Homo sapiens OX=9606 GN=DARS1 PE=1 SV=2	0	FALSE	145.604	47	19	91	19	501	57.1	6.55	1744	19	0	0	5.163	0.20747	1.32457e+07	6.83868e+07	54.9	68.4	4.64683e+06	490139	2.30744e+06	7.42201e+06	1.21748e+08	6.57238e+07	High	High	High	High	High	High	1
FALSE	High	Master Protein	P52272	Heterogeneous nuclear ribonucleoprotein M OS=Homo sapiens OX=9606 GN=HNRNPM PE=1 SV=3	0	FALSE	145.415	33	15	65	15	730	77.5	8.7	1322	15	0	0	13.906	0.0981551	2.32882e+06	3.23846e+07	51.02	43.71	1.15723e+06	139257	405687	5.00994e+06	4.27564e+07	3.11235e+07	High	Peak Found	High	High	High	High	1
FALSE	High	Master Protein	P09211	Glutathione S-transferase P OS=Homo sapiens OX=9606 GN=GSTP1 PE=1 SV=2	0	FALSE	145.124	61	10	66	10	210	23.3	5.64	1535	10	0	0	0.196	0.572566	5.01907e+07	9.8309e+06	82.58	67.31	2.77988e+07	748919	8.74336e+06	7.36287e+06	6.89283e+06	9.44808e+06	High	High	High	High	High	High	1
FALSE	High	Master Protein	Q9UMS6	Synaptopodin-2 OS=Homo sapiens OX=9606 GN=SYNPO2 PE=1 SV=2	0	FALSE	144.581	30	17	82	17	1093	117.4	8.57	1171	17	0	0	1.357	0.525855	1.76429e+07	2.395e+07	52.65	66.13	7.42518e+06	2.3392e+06	1.07094e+06	7.35631e+06	4.97923e+07	1.21519e+07	High	High	High	High	High	High	1
FALSE	High	Master Protein	Q14152	Eukaryotic translation initiation factor 3 subunit A OS=Homo sapiens OX=9606 GN=EIF3A PE=1 SV=1	0	FALSE	144.535	23	26	72	26	1382	166.5	6.79	927	26	0	0	2.008	0.40203	1.37116e+07	2.75374e+07	14.04	37.87	5.9811e+06	1.81796e+06	2.34762e+06	4.75191e+06	3.49764e+07	2.64651e+07	High	High	High	High	High	High	1
FALSE	High	Master Protein	P09874	Poly [ADP-ribose] polymerase 1 OS=Homo sapiens OX=9606 GN=PARP1 PE=1 SV=4	0	FALSE	143.847	30	22	48	22	1014	113	8.88	817	22	0	0	11.713	0.123521	1.04604e+06	1.2252e+07	24.29	68.73	438374	101304	182223	2.81581e+06	3.15631e+07	1.17749e+07	High	Peak Found	Peak Found	High	High	High	1
FALSE	High	Master Protein	Q9H2U1	ATP-dependent DNA/RNA helicase DHX36 OS=Homo sapiens OX=9606 GN=DHX36 PE=1 SV=2	0	FALSE	143.616	29	22	71	21	1008	114.7	7.68	1002	22	0	1	68.759	0.00331665	471283	3.24051e+07	4.23	1.93	170980	59845.3	82098.9	9.95334e+06	3.34557e+07	3.10633e+07	Peak Found	Peak Found	Peak Found	High	High	High	1
FALSE	High	Master Protein	O75534	Cold shock domain-containing protein E1 OS=Homo sapiens OX=9606 GN=CSDE1 PE=1 SV=2	0	FALSE	142.937	31	22	70	22	798	88.8	6.25	1468	22	0	0	14.818	0.0886278	2.90969e+06	4.31147e+07	40.37	22.87	1.25698e+06	198065	506877	1.12909e+07	5.7174e+07	4.14358e+07	High	Peak Found	High	High	High	High	1
FALSE	High	Master Protein	P26640	Valine--tRNA ligase OS=Homo sapiens OX=9606 GN=VARS1 PE=1 SV=4	0	FALSE	142.283	21	22	58	22	1264	140.4	7.59	1224	22	0	0	4.659	0.240697	7.77193e+06	3.62095e+07	64.13	39.09	2.70516e+06	211471	1.51531e+06	6.26438e+06	4.73492e+07	3.47994e+07	High	Peak Found	High	High	High	High	1
FALSE	High	Master Protein	Q6NZI2	Caveolae-associated protein 1 OS=Homo sapiens OX=9606 GN=CAVIN1 PE=1 SV=1	0	FALSE	141.657	31	12	157	12	390	43.5	5.6	4774	12	0	0	3.499	0.105033	3.76591e+07	1.31764e+08	28.77	19.27	1.31079e+07	3.15683e+06	7.55228e+06	3.20353e+07	1.54372e+08	1.26633e+08	High	High	High	High	High	High	1
FALSE	High	Master Protein	O95793	Double-stranded RNA-binding protein Staufen homolog 1 OS=Homo sapiens OX=9606 GN=STAU1 PE=1 SV=2	0	FALSE	141.59	38	21	86	21	577	63.1	9.44	1979	21	0	0	38.27	0.0333851	2.1113e+06	8.07994e+07	3.21	12.66	709314	288085	367795	2.12737e+07	8.94081e+07	7.7653e+07	High	Peak Found	Peak Found	High	High	High	1
FALSE	High	Master Protein	Q9Y6M1	Insulin-like growth factor 2 mRNA-binding protein 2 OS=Homo sapiens OX=9606 GN=IGF2BP2 PE=1 SV=2	0	FALSE	141.22	33	17	75	15	599	66.1	8.46	1867	17	0	2	23.48	0.196857	2.21555e+06	5.20206e+07	78.65	54.21	1.01797e+06	28708.3	385955	1.59783e+07	1.75416e+07	6.15634e+07	High	Peak Found	High	High	High	High	1
FALSE	High	Master Protein	P56192	Methionine--tRNA ligase, cytoplasmic OS=Homo sapiens OX=9606 GN=MARS1 PE=1 SV=2	0	FALSE	141.194	25	16	54	16	900	101.1	6.16	1077	16	0	0	8.039	0.230862	4.18541e+06	3.36469e+07	80.83	64.57	2.80574e+06	126777	729111	4.08566e+06	5.86943e+07	3.23367e+07	High	Peak Found	Peak Found	High	High	High	1
FALSE	High	Master Protein	Q16666	Gamma-interferon-inducible protein 16 OS=Homo sapiens OX=9606 GN=IFI16 PE=1 SV=3	0	FALSE	139.631	28	19	74	19	785	88.2	9.28	1133	19	0	0	25.077	0.0886278	1.29515e+06	32477900	55.74	32.23	924732	123997	225618	8.55586e+06	32477900	4.84107e+07	High	High	Peak Found	High	High	High	1
FALSE	High	Master Protein	Q5SW79	Centrosomal protein of 170 kDa OS=Homo sapiens OX=9606 GN=CEP170 PE=1 SV=1	0	FALSE	138.147	21	22	51	21	1584	175.2	7.11	1035	22	0	1	10.635	0.222485	1.54384e+06	1.64181e+07	76.23	19.02	920067	45370.7	268941	3.77151e+06	1.64181e+07	1.73152e+07	High	Peak Found	Peak Found	High	High	High	1
FALSE	High	Master Protein	Q9HCC0	Methylcrotonoyl-CoA carboxylase beta chain, mitochondrial OS=Homo sapiens OX=9606 GN=MCCC2 PE=1 SV=1	0	FALSE	136.469	42	18	76	18	563	61.3	7.68	1644	18	0	0	0.128	0.0846447	9.27198e+07	1.184e+07	32.91	30.4	2.322e+07	1.22933e+07	2.26222e+07	4.52053e+06	7.78872e+06	1.13789e+07	High	High	High	High	High	High	1
FALSE	High	Master Protein	Q08J23	RNA cytosine C(5)-methyltransferase NSUN2 OS=Homo sapiens OX=9606 GN=NSUN2 PE=1 SV=2	0	FALSE	136.144	39	21	54	21	767	86.4	6.77	1029	21	0	0	19.211	0.127407	1.19361e+06	2.29306e+07	60.84	29.32	415457	49395.9	290900	4.37603e+06	2.62506e+07	2.20377e+07	Peak Found	Peak Found	Peak Found	High	High	High	1
FALSE	High	Master Protein	Q9NUQ6	SPATS2-like protein OS=Homo sapiens OX=9606 GN=SPATS2L PE=1 SV=2	0	FALSE	135.951	34	15	92	15	558	61.7	9.64	1925	15	0	0	43.247	0.0309268	1.59813e+06	6.91139e+07	31.23	19.64	806398	167285	278398	1.72165e+07	8.33471e+07	6.64225e+07	High	Peak Found	Peak Found	High	High	High	1
FALSE	High	Master Protein	P19338	Nucleolin OS=Homo sapiens OX=9606 GN=NCL PE=1 SV=3	0	FALSE	135.762	26	16	107	16	710	76.6	4.7	3187	16	0	0	5.92	0.131202	1.93976e+07	1.14841e+08	42.04	11.68	9.81486e+06	1.53987e+06	3.37912e+06	3.49055e+07	1.39008e+08	1.10369e+08	High	High	High	High	High	High	1
FALSE	High	Master Protein	Q05682	Caldesmon OS=Homo sapiens OX=9606 GN=CALD1 PE=1 SV=3	0	FALSE	135.291	20	15	81	15	793	93.2	5.66	1740	15	0	0	0.475	0.582155	4.77688e+07	2.26959e+07	49.89	50.19	2.21099e+07	2.68931e+06	8.32147e+06	1.38425e+07	1.82178e+07	2.18121e+07	High	High	High	High	High	High	1
FALSE	High	Master Protein	Q05707	Collagen alpha-1(XIV) chain OS=Homo sapiens OX=9606 GN=COL14A1 PE=1 SV=3	0	FALSE	134.744	18	24	47	24	1796	193.4	5.3	869	24	0	0	17.918	0.123521	1.12621e+06	2.01789e+07	75.46	50.23	1.02261e+06	90700.4	196188	8.9296e+06	9.44508e+06	1.93931e+07	High	Peak Found	Peak Found	High	High	High	1
FALSE	High	Master Protein	Q66K74	Microtubule-associated protein 1S OS=Homo sapiens OX=9606 GN=MAP1S PE=1 SV=2	0	FALSE	133.406	20	14	60	14	1059	112.1	7.3	931	14	0	0	31.989	0.0886278	1.22323e+06	3.91293e+07	14.34	46.19	472729	134788	213089	8.64413e+06	6.85932e+07	3.76056e+07	Peak Found	Peak Found	Peak Found	High	High	High	1
FALSE	High	Master Protein	P50395	Rab GDP dissociation inhibitor beta OS=Homo sapiens OX=9606 GN=GDI2 PE=1 SV=2	0	FALSE	133.125	53	20	50	14	445	50.6	6.47	966	20	0	7	0.191	0.559351	3.24538e+07	6.18282e+06	80.95	50.65	1.74592e+07	516630	5.65355e+06	3.96499e+06	5.38593e+06	5.94206e+06	High	Peak Found	High	High	High	High	1
FALSE	High	Master Protein	P26641	Elongation factor 1-gamma OS=Homo sapiens OX=9606 GN=EEF1G PE=1 SV=3	0	FALSE	132.57	34	13	117	13	437	50.1	6.67	2611	13	0	0	4.764	0.23343	2.42788e+07	1.15675e+08	59.55	20.33	1.05411e+07	904998	4.22944e+06	2.49281e+07	1.15675e+08	1.15977e+08	High	High	High	High	High	High	1
FALSE	High	Master Protein	Q96AE4	Far upstream element-binding protein 1 OS=Homo sapiens OX=9606 GN=FUBP1 PE=1 SV=3	0	FALSE	132.342	33	15	75	12	644	67.5	7.61	1205	15	0	0	18.013	0.114445	2.48254e+06	4.4717e+07	55.06	33.07	1.01343e+06	102417	432465	7.20088e+06	4.55721e+07	4.29757e+07	High	Peak Found	High	High	High	High	1
FALSE	High	Master Protein	Q14258	E3 ubiquitin/ISG15 ligase TRIM25 OS=Homo sapiens OX=9606 GN=TRIM25 PE=1 SV=2	0	FALSE	131.734	31	17	94	17	630	70.9	8.09	1650	17	0	0	41.81	0.0420569	2.42749e+06	1.01493e+08	37.01	32.66	808940	571438	422875	3.1174e+07	5.37496e+07	9.95003e+07	Peak Found	High	Peak Found	High	High	High	1
FALSE	High	Master Protein	Q92900	Regulator of nonsense transcripts 1 OS=Homo sapiens OX=9606 GN=UPF1 PE=1 SV=2	0	FALSE	131.475	30	26	41	26	1129	124.3	6.61	575	26	0	0	2.893	0.279655	3.09786e+06	8.96264e+06	25.4	53.7	1.35472e+06	410732	403485	1.43119e+06	1.47954e+07	8.61363e+06	High	Peak Found	Peak Found	High	High	High	1
FALSE	High	Master Protein	P13639	Elongation factor 2 OS=Homo sapiens OX=9606 GN=EEF2 PE=1 SV=4	0	FALSE	131.157	24	17	71	17	858	95.3	6.83	1514	17	0	0	0.276	0.489789	7.49743e+07	2.0692e+07	63.44	29.97	3.17045e+07	2.29731e+06	1.30607e+07	9.50229e+06	2.0692e+07	1.70417e+07	High	High	High	High	High	High	1
FALSE	High	Master Protein	Q8NE71	ATP-binding cassette sub-family F member 1 OS=Homo sapiens OX=9606 GN=ABCF1 PE=1 SV=2	0	FALSE	131.152	27	17	51	17	845	95.9	6.8	1109	17	0	0	13.652	0.0886278	2.48082e+06	3.38673e+07	39.38	30.93	863494	147739	441214	7.88067e+06	4.75008e+07	3.25485e+07	High	Peak Found	Peak Found	High	High	High	1
FALSE	High	Master Protein	P51114	Fragile X mental retardation syndrome-related protein 1 OS=Homo sapiens OX=9606 GN=FXR1 PE=1 SV=3	0	FALSE	130.857	38	17	60	16	621	69.7	6.15	1172	17	0	1	5.795	0.237135	4.03577e+06	2.33864e+07	8.63	64.42	1.58015e+06	535085	670392	3.25946e+06	4.36931e+07	2.24757e+07	High	Peak Found	High	High	High	High	1
FALSE	High	Master Protein	O00499	Myc box-dependent-interacting protein 1 OS=Homo sapiens OX=9606 GN=BIN1 PE=1 SV=1	0	FALSE	130.667	32	11	92	11	593	64.7	5.06	1845	11	0	0	2.193	0.126513	2.53915e+07	5.56829e+07	11.74	22.52	8.83796e+06	3.01819e+06	5.01182e+06	1.43273e+07	7.25105e+07	5.35146e+07	High	High	High	High	High	High	1
FALSE	High	Master Protein	O75083	WD repeat-containing protein 1 OS=Homo sapiens OX=9606 GN=WDR1 PE=1 SV=4	0	FALSE	130.327	39	15	40	15	606	66.2	6.65	766	15	0	0	0.17	0.45034	2.15002e+07	3.6455e+06	80.59	50.58	1.36301e+07	566720	3.7454e+06	2.39908e+06	3.6455e+06	3.21605e+06	High	High	High	High	High	High	1
FALSE	High	Master Protein	Q9Y520	Protein PRRC2C OS=Homo sapiens OX=9606 GN=PRRC2C PE=1 SV=4	0	FALSE	129.101	14	24	55	22	2896	316.7	9.13	594	24	0	2	10.115	0.255897	934929	9.45722e+06	6.86	59.86	315590	123958	179782	733668	1.0799e+07	9.08895e+06	Peak Found	Peak Found	Peak Found	High	High	High	1
FALSE	High	Master Protein	P08240	Signal recognition particle receptor subunit alpha OS=Homo sapiens OX=9606 GN=SRPRA PE=1 SV=2	0	FALSE	128.138	33	16	54	16	638	69.8	8.95	1217	16	0	0	15.574	0.108447	2.28091e+06	3.55218e+07	49.29	22.46	1.05105e+06	130086	397340	7.20163e+06	3.55218e+07	3.45769e+07	High	Peak Found	Peak Found	High	High	High	1
FALSE	High	Master Protein	P00488	Coagulation factor XIII A chain OS=Homo sapiens OX=9606 GN=F13A1 PE=1 SV=4	0	FALSE	127.924	36	18	55	18	732	83.2	6.09	1039	18	0	0	0.18	0.607975	2.89906e+07	5.22312e+06	107.77	112.75	3.09258e+07	501713	5.05025e+06	8.99147e+06	3.68579e+06	5.01973e+06	High	Peak Found	High	High	High	High	1
FALSE	High	Master Protein	Q76M96	Coiled-coil domain-containing protein 80 OS=Homo sapiens OX=9606 GN=CCDC80 PE=1 SV=1	0	FALSE	127.174	30	22	51	22	950	108.1	9.72	1015	22	0	0	12.448	0.145149	1.36216e+06	1.69564e+07	62.36	27.22	750937	65065.8	237292	5.20822e+06	1.16525e+07	1.97093e+07	High	Peak Found	Peak Found	High	High	High	1
FALSE	High	Master Protein	Q9Y3F4	Serine-threonine kinase receptor-associated protein OS=Homo sapiens OX=9606 GN=STRAP PE=1 SV=1	0	FALSE	126.336	47	13	64	13	350	38.4	5.12	1339	13	0	0	3.738	0.0886278	9.51492e+06	3.5567e+07	25.85	31.2	3.31183e+06	797117	1.75759e+06	9.92535e+06	5.60934e+07	3.4182e+07	High	High	High	High	High	High	1
FALSE	High	Master Protein	P11498	Pyruvate carboxylase, mitochondrial OS=Homo sapiens OX=9606 GN=PC PE=1 SV=2	0	FALSE	126.308	29	22	62	22	1178	129.6	6.84	831	22	0	0	0.469	0.399027	1.91115e+07	8.96261e+06	37.82	31.62	3.97323e+06	2.53391e+06	4.44774e+06	4.5592e+06	8.96261e+06	8.47314e+06	High	High	High	High	High	High	1
FALSE	High	Master Protein	O43852	Calumenin OS=Homo sapiens OX=9606 GN=CALU PE=1 SV=2	0	FALSE	126.307	55	13	40	13	315	37.1	4.64	842	13	0	0	0.263	0.572566	3.73691e+07	9.82885e+06	75.73	57.12	1.91298e+07	791843	6.5098e+06	6.18889e+06	6.79287e+06	9.44611e+06	High	Peak Found	High	High	High	High	1
FALSE	High	Master Protein	P30041	Peroxiredoxin-6 OS=Homo sapiens OX=9606 GN=PRDX6 PE=1 SV=3	0	FALSE	125.864	67	14	78	14	224	25	6.38	1769	14	0	0	0.297	0.339233	1.29419e+08	3.8409e+07	47.99	40.44	4.50466e+07	6.84891e+06	2.69558e+07	1.99717e+07	3.8409e+07	2.93677e+07	High	High	High	High	High	High	1
FALSE	High	Master Protein	P60842	Eukaryotic initiation factor 4A-I OS=Homo sapiens OX=9606 GN=EIF4A1 PE=1 SV=1	0	FALSE	124.464	43	15	64	8	406	46.1	5.48	1366	15	0	0	0.368	0.494762	1.25225e+07	4.60987e+06	61.7	24.93	5.67522e+06	451773	2.18145e+06	1.69126e+06	4.60987e+06	3.16285e+06	High	High	High	High	High	High	1
FALSE	High	Master Protein	P42224	Signal transducer and activator of transcription 1-alpha/beta OS=Homo sapiens OX=9606 GN=STAT1 PE=1 SV=2	0	FALSE	123.721	38	21	52	21	750	87.3	6.05	921	21	0	0	0.198	0.74711	2.90531e+07	5.76611e+06	87.86	76.87	1.43749e+07	95224.6	5.06113e+06	3.32853e+06	1.54781e+06	5.54157e+06	High	Peak Found	High	High	High	High	1
FALSE	High	Master Protein	Q14157	Ubiquitin-associated protein 2-like OS=Homo sapiens OX=9606 GN=UBAP2L PE=1 SV=2	0	FALSE	123.558	25	13	60	13	1087	114.5	7.11	979	13	0	0	3.147	0.312776	5.38187e+06	1.69379e+07	63.18	4.75	3.33935e+06	309518	937537	5.2024e+06	1.83705e+07	1.62784e+07	High	Peak Found	Peak Found	High	High	High	1
FALSE	High	Master Protein	P55884	Eukaryotic translation initiation factor 3 subunit B OS=Homo sapiens OX=9606 GN=EIF3B PE=1 SV=3	0	FALSE	122.747	36	18	61	18	814	92.4	5	1171	18	0	0	1.765	0.467542	1.02547e+07	1.81026e+07	22.23	38.9	4.93887e+06	1.26034e+06	1.78639e+06	3.26782e+06	2.44065e+07	1.73977e+07	High	High	High	High	High	High	1
FALSE	High	Master Protein	Q92974	Rho guanine nucleotide exchange factor 2 OS=Homo sapiens OX=9606 GN=ARHGEF2 PE=1 SV=4	0	FALSE	122.662	28	19	50	19	986	111.5	7.27	1254	19	0	0	5.684	0.155331	3.29929e+06	1.87533e+07	51.12	29.21	1.14838e+06	142143	602443	4.09014e+06	1.87533e+07	2.33439e+07	High	Peak Found	High	High	High	High	1
FALSE	High	Master Protein	P06732	Creatine kinase M-type OS=Homo sapiens OX=9606 GN=CKM PE=1 SV=2	0	FALSE	122.383	41	12	69	12	381	43.1	7.25	2044	12	0	0	0.349	0.25052	8.91111e+07	3.11042e+07	45.38	28.09	3.10167e+07	6.62841e+06	2.29892e+07	9.55377e+06	4.34384e+07	2.41565e+07	High	High	High	High	High	High	1
FALSE	High	Master Protein	O60664	Perilipin-3 OS=Homo sapiens OX=9606 GN=PLIN3 PE=1 SV=3	0	FALSE	121.564	40	12	57	12	434	47	5.44	1687	12	0	0	0.263	0.479334	4.16566e+07	1.09373e+07	65.7	18.8	1.77842e+07	1.16028e+06	7.2567e+06	4.17363e+06	1.09373e+07	9.01971e+06	High	High	High	High	High	High	1
FALSE	High	Master Protein	P29692	Elongation factor 1-delta OS=Homo sapiens OX=9606 GN=EEF1D PE=1 SV=5	0	FALSE	120.782	52	12	94	12	281	31.1	5.01	2589	12	0	0	4.453	0.126513	3.66216e+07	1.6307e+08	37.71	34.2	1.27468e+07	2.29435e+06	6.60382e+06	2.62329e+07	1.6307e+08	1.66615e+08	High	High	High	High	High	High	1
FALSE	High	Master Protein	P63010	AP-2 complex subunit beta OS=Homo sapiens OX=9606 GN=AP2B1 PE=1 SV=1	0	FALSE	119.019	31	22	51	16	937	104.5	5.38	1088	22	0	6	0.984	0.861054	1.52549e+07	1.50133e+07	6.67	7.83	5.32166e+06	1.79969e+06	2.65744e+06	4.61138e+06	1.3773e+07	1.54877e+07	High	Peak Found	Peak Found	High	High	High	1
FALSE	High	Master Protein	Q9Y3I0	RNA-splicing ligase RtcB homolog OS=Homo sapiens OX=9606 GN=RTCB PE=1 SV=1	0	FALSE	116.746	41	17	70	17	505	55.2	7.23	1414	17	0	0	8.262	0.105054	6.8073e+06	5.62404e+07	43.48	21.12	3.70702e+06	580007	1.18585e+06	1.3264e+07	6.64841e+07	5.40504e+07	High	High	High	High	High	High	1
FALSE	High	Master Protein	Q14240	Eukaryotic initiation factor 4A-II OS=Homo sapiens OX=9606 GN=EIF4A2 PE=1 SV=2	0	FALSE	115.995	48	16	62	9	407	46.4	5.48	1259	16	0	7	0.427	0.333908	4.35045e+07	1.85666e+07	41.12	28.26	1.79875e+07	2.77746e+06	7.5786e+06	5.7028e+06	2.318e+07	1.23986e+07	High	High	High	Peak Found	High	High	1
FALSE	High	Master Protein	O43776	Asparagine--tRNA ligase, cytoplasmic OS=Homo sapiens OX=9606 GN=NARS1 PE=1 SV=1	0	FALSE	115.925	32	14	56	14	548	62.9	6.25	1251	14	0	0	2.345	0.451935	1.12715e+07	2.64332e+07	82.97	53.36	7.13445e+06	249724	1.96353e+06	1.50639e+07	1.7033e+07	2.54039e+07	High	Peak Found	High	High	High	High	1
FALSE	High	Master Protein	Q9UJA5	tRNA (adenine(58)-N(1))-methyltransferase non-catalytic subunit TRM6 OS=Homo sapiens OX=9606 GN=TRMT6 PE=1 SV=1	0	FALSE	115.781	40	15	46	15	497	55.8	7.55	933	15	0	0	100	0.375186	110921	1.62322e+07	112.25	21.19	113841		6553.13	5.84591e+06	1.23374e+07	1.56002e+07	Peak Found	Not Found	Peak Found	High	High	High	1
FALSE	High	Master Protein	P41091	Eukaryotic translation initiation factor 2 subunit 3 OS=Homo sapiens OX=9606 GN=EIF2S3 PE=1 SV=3	0	FALSE	115.602	35	11	69	11	472	51.1	8.4	1666	11	0	0	17.243	0.0886278	4.20788e+06	7.25558e+07	49.35	28.99	2.23739e+06	292337	733025	1.28959e+07	7.46518e+07	6.97305e+07	High	Peak Found	Peak Found	High	High	High	1
FALSE	High	Master Protein	O15523	ATP-dependent RNA helicase DDX3Y OS=Homo sapiens OX=9606 GN=DDX3Y PE=1 SV=2	0	FALSE	114.732	29	14	48	5	660	73.1	7.55	1225	14	0	8	8.267	0.131202	2.91118e+06	2.4067e+07	43.79	10.19	1.01329e+06	153538	515074	6.68523e+06	2.4067e+07	25648931	Peak Found	Not Found	Peak Found	High	High	High	1
FALSE	High	Master Protein	P04843	Dolichyl-diphosphooligosaccharide--protein glycosyltransferase subunit 1 OS=Homo sapiens OX=9606 GN=RPN1 PE=1 SV=1	0	FALSE	114.413	35	14	75	14	607	68.5	6.38	1778	14	0	0	3.441	0.209137	1.33396e+07	4.58955e+07	60.66	35.38	8.73327e+06	926868	2.32379e+06	1.40969e+07	4.54211e+07	7.76718e+07	High	High	High	High	High	High	1
FALSE	High	Master Protein	P30101	Protein disulfide-isomerase A3 OS=Homo sapiens OX=9606 GN=PDIA3 PE=1 SV=4	0	FALSE	113.925	39	15	53	15	505	56.7	6.35	1003	15	0	0	0.197	0.533411	5.42517e+07	1.06939e+07	68.35	66.9	2.30681e+07	1.30838e+06	9.4508e+06	9.29167e+06	1.06939e+07	9.86037e+06	High	High	High	High	High	High	1
FALSE	High	Master Protein	Q04637	Eukaryotic translation initiation factor 4 gamma 1 OS=Homo sapiens OX=9606 GN=EIF4G1 PE=1 SV=4	0	FALSE	113.73	16	20	68	17	1599	175.4	5.33	1022	20	0	3	3.042	0.384916	1.10704e+07	3.36813e+07	69.74	29.57	9.05143e+06	877015	1.92849e+06	6.5314e+06	3.94854e+07	3.23697e+07	High	Peak Found	High	High	High	High	1
FALSE	High	Master Protein	P49327	Fatty acid synthase OS=Homo sapiens OX=9606 GN=FASN PE=1 SV=3	0	FALSE	113.329	16	25	34	25	2511	273.3	6.44	357	25	0	0	0.354	0.562462	6.57062e+06	2.32839e+06	86.51	35.09	4.69218e+06	164037	1.14462e+06	951132	2.32839e+06	1.42379e+06	High	High	High	High	High	Peak Found	1
FALSE	High	Master Protein	Q86V48	Leucine zipper protein 1 OS=Homo sapiens OX=9606 GN=LUZP1 PE=1 SV=2	0	FALSE	113.298	21	17	37	17	1076	120.2	8.5	1027	17	0	0	29.456	0.0886278	355890	1.04829e+07	46.76	54.09	170743	23033.7	61997.1	1.1097e+06	1.04829e+07	1.26039e+07	Peak Found	Peak Found	Peak Found	High	High	High	1
FALSE	High	Master Protein	P53396	ATP-citrate synthase OS=Homo sapiens OX=9606 GN=ACLY PE=1 SV=3	0	FALSE	113.143	27	22	52	22	1101	120.8	7.33	914	22	0	0	1.194	0.796168	9.39042e+06	1.12162e+07	76.81	34.48	6.06571e+06	325176	1.63584e+06	3.90948e+06	6.13059e+06	1.07794e+07	High	Peak Found	High	High	High	High	1
FALSE	High	Master Protein	P13929	Beta-enolase OS=Homo sapiens OX=9606 GN=ENO3 PE=1 SV=5	0	FALSE	112.829	42	12	64	9	434	47	7.71	1480	12	0	0	0.428	0.443145	2.82731e+07	1.20896e+07	49.21	39.69	9.84095e+06	1.32264e+06	5.32821e+06	4.31031e+06	1.20896e+07	5.68552e+06	High	High	High	High	High	High	1
FALSE	High	Master Protein	P10809	60 kDa heat shock protein, mitochondrial OS=Homo sapiens OX=9606 GN=HSPD1 PE=1 SV=2	0	FALSE	112.433	40	15	49	15	573	61	5.87	1045	15	0	0	0.242	0.638536	1.86471e+07	4.50478e+06	75.96	49.86	7.60106e+06	248319	3.24838e+06	2.40662e+06	2.87457e+06	4.32936e+06	High	High	High	High	High	High	1
FALSE	High	Master Protein	P48634	Protein PRRC2A OS=Homo sapiens OX=9606 GN=PRRC2A PE=1 SV=3	0	FALSE	111.636	15	21	38	19	2157	228.7	9.45	457	21	0	0	11.526	0.189325	884798	1.01986e+07	11.96	53.59	307970	104282	174087	1.05819e+06	1.23358e+07	9.80147e+06	Peak Found	Peak Found	Peak Found	High	High	High	1
FALSE	High	Master Protein	P31942	Heterogeneous nuclear ribonucleoprotein H3 OS=Homo sapiens OX=9606 GN=HNRNPH3 PE=1 SV=2	0	FALSE	111.19	49	10	51	9	346	36.9	6.87	1239	10	0	0	92.724	0.105033	391763	3.63257e+07	63.32	8.28	136360	141532	68051.1	1.27203e+07	3.57073e+07	3.49111e+07	High	Peak Found	Peak Found	High	High	High	1
FALSE	High	Master Protein	Q702N8	Xin actin-binding repeat-containing protein 1 OS=Homo sapiens OX=9606 GN=XIRP1 PE=1 SV=1	0	FALSE	110.866	22	21	51	21	1843	198.4	6.15	351	21	0	0	0.389	0.472708	7.18019e+06	2.7915e+06	83.29	73.25	2.49919e+06	2.84677e+06	761871	857420	8.17457e+06	2.24389e+06	High	High	High	High	High	High	1
FALSE	High	Master Protein	O60662	Kelch-like protein 41 OS=Homo sapiens OX=9606 GN=KLHL41 PE=1 SV=2	0	FALSE	110.803	29	13	66	13	606	68	5.29	1554	13	0	0	0.439	0.126438	4.76907e+07	2.09339e+07	27.61	25.74	1.65996e+07	5.2694e+06	1.17463e+07	6.42991e+06	2.18825e+07	1.26214e+07	High	High	High	High	High	High	1
FALSE	High	Master Protein	Q9BY44	Eukaryotic translation initiation factor 2A OS=Homo sapiens OX=9606 GN=EIF2A PE=1 SV=3	0	FALSE	110.602	47	20	55	20	585	64.9	8.87	580	20	0	0	5.961	0.163856	1.34616e+07	8.02475e+07	51.23	41.64	5.18865e+06	600986	2.34505e+06	1.04579e+07	8.02475e+07	7.91265e+07	High	Peak Found	Peak Found	High	High	High	1
FALSE	High	Master Protein	P55786	Puromycin-sensitive aminopeptidase OS=Homo sapiens OX=9606 GN=NPEPPS PE=1 SV=2	0	FALSE	110.497	32	21	35	21	919	103.2	5.72	650	21	0	0	0.207	0.478066	2.90138e+07	5.99345e+06	64.33	49.47	1.10269e+07	764890	5.05429e+06	3.78767e+06	5.25803e+06	5.76006e+06	High	High	High	High	High	High	1
FALSE	High	Master Protein	P78371	T-complex protein 1 subunit beta OS=Homo sapiens OX=9606 GN=CCT2 PE=1 SV=4	0	FALSE	110.21	38	14	43	14	535	57.5	6.46	1042	14	0	0	0.662	0.898651	1.51508e+07	1.00315e+07	71.42	20.9	7.06123e+06	351916	2.63932e+06	2.82665e+06	1.35022e+07	9.64085e+06	High	Peak Found	High	High	High	High	1
FALSE	High	Master Protein	Q99536	Synaptic vesicle membrane protein VAT-1 homolog OS=Homo sapiens OX=9606 GN=VAT1 PE=1 SV=2	0	FALSE	110.209	52	13	47	13	393	41.9	6.29	885	13	0	0	0.175	0.509953	2.96997e+07	5.1906e+06	76.72	73.08	1.51177e+07	578731	5.17377e+06	4.33911e+06	3.75346e+06	4.98848e+06	High	High	High	High	High	High	1
FALSE	High	Master Protein	Q16643	Drebrin OS=Homo sapiens OX=9606 GN=DBN1 PE=1 SV=4	0	FALSE	109.82	25	9	44	9	649	71.4	4.45	683	9	0	0	0.301	0.479311	1.71631e+07	5.17016e+06	67.53	87.63	9.39635e+06	2.27558e+06	859845	3.79339e+06	5.17016e+06	1.393e+06	High	High	High	High	High	High	1
FALSE	High	Master Protein	Q05639	Elongation factor 1-alpha 2 OS=Homo sapiens OX=9606 GN=EEF1A2 PE=1 SV=1	0	FALSE	109.574	44	13	264	4	463	50.4	9.03	5194	13	0	0	8.045	0.199514	1.20763e+06	9.71563e+06	70.14	98.2	1.00497e+06	97861.7	210373	1.8112e+06	3.80534e+07	9.3373e+06	High	Peak Found	High	High	High	High	1
FALSE	High	Master Protein	P00387	NADH-cytochrome b5 reductase 3 OS=Homo sapiens OX=9606 GN=CYB5R3 PE=1 SV=3	0	FALSE	109.001	50	11	34	11	301	34.2	7.59	824	11	0	0	0.264	0.628878	2.32184e+07	6.12369e+06	80.23	14.94	1.16082e+07	319850	4.04471e+06	2.16841e+06	5.22665e+06	5.88523e+06	High	Peak Found	High	High	High	High	1
FALSE	High	Master Protein	Q7Z2W4	Zinc finger CCCH-type antiviral protein 1 OS=Homo sapiens OX=9606 GN=ZC3HAV1 PE=1 SV=3	0	FALSE	107.624	27	16	42	16	902	101.4	8.4	815	16	0	0	24.939	0.0420569	497588	1.24094e+07	13.3	2.31	173194	59760.9	101848	3.95594e+06	1.24094e+07	1.18681e+07	Peak Found	Peak Found	Peak Found	High	High	High	1
FALSE	High	Master Protein	P61978	Heterogeneous nuclear ribonucleoprotein K OS=Homo sapiens OX=9606 GN=HNRNPK PE=1 SV=1	0	FALSE	107.532	33	12	65	12	463	50.9	5.54	1451	12	0	0	2.672	0.25759	1.69867e+07	4.53891e+07	47	24.45	5.9125e+06	845199	3.17671e+06	8.81155e+06	4.58294e+07	4.36216e+07	High	High	High	High	High	High	1
FALSE	High	Master Protein	Q9NZB2	Constitutive coactivator of PPAR-gamma-like protein 1 OS=Homo sapiens OX=9606 GN=FAM120A PE=1 SV=2	0	FALSE	107.53	23	18	50	18	1118	121.8	8.88	742	18	0	0	8.798	0.0420569	2.62805e+06	2.31222e+07	21.66	23.61	990422	244185	457814	4.79236e+06	2.51367e+07	2.22218e+07	High	High	High	High	High	High	1
FALSE	High	Master Protein	Q96PU8	Protein quaking OS=Homo sapiens OX=9606 GN=QKI PE=1 SV=1	0	FALSE	107.008	39	13	56	13	341	37.6	8.56	1185	13	0	0	83.146	0.143744	426529	3.54644e+07	90.65	15.88	402890	19256.5	74302.6	9.05013e+06	4.06267e+07	3.40834e+07	High	Peak Found	Peak Found	High	High	High	1
FALSE	High	Master Protein	P13674	Prolyl 4-hydroxylase subunit alpha-1 OS=Homo sapiens OX=9606 GN=P4HA1 PE=1 SV=2	0	FALSE	106.283	36	17	56	17	534	61	6.01	1353	17	0	0	0.68	0.945788	2.0599e+07	1.39976e+07	39.64	41.92	7.16985e+06	1.40883e+06	4.39308e+06	4.29941e+06	1.32044e+07	2.55692e+07	High	High	High	High	High	High	1
FALSE	High	Master Protein	P20042	Eukaryotic translation initiation factor 2 subunit 2 OS=Homo sapiens OX=9606 GN=EIF2S2 PE=1 SV=2	0	FALSE	104.679	46	12	50	12	333	38.4	5.8	1291	12	0	0	13.236	0.128172	3.52533e+06	4.66598e+07	61.98	48.23	1.82395e+06	153445	614122	5.89619e+06	4.66598e+07	5.55943e+07	High	Peak Found	Peak Found	High	High	High	1
FALSE	High	Master Protein	O95782	AP-2 complex subunit alpha-1 OS=Homo sapiens OX=9606 GN=AP2A1 PE=1 SV=3	0	FALSE	104.013	22	16	45	13	977	107.5	7.03	804	16	0	3	2.505	0.379958	4.98005e+06	1.2474e+07	67.92	11.35	2.5328e+06	162864	867539	3.69328e+06	1.2474e+07	1.42175e+07	High	Peak Found	High	High	High	High	1
FALSE	High	Master Protein	P41250	Glycine--tRNA ligase OS=Homo sapiens OX=9606 GN=GARS1 PE=1 SV=3	0	FALSE	103.283	28	15	38	15	739	83.1	7.03	658	15	0	0	0.264	0.525855	2.07819e+07	5.49672e+06	69.68	50.16	8.9568e+06	473287	3.62026e+06	2.81451e+06	3.2341e+06	5.28267e+06	High	Peak Found	High	High	High	High	1
FALSE	High	Master Protein	P09493	Tropomyosin alpha-1 chain OS=Homo sapiens OX=9606 GN=TPM1 PE=1 SV=2	0	FALSE	102.15	42	16	84	6	284	32.7	4.74	1712	16	0	10	0.455	0.380877	1.05359e+08	4.79112e+07	19.28	52.39	3.70091e+07	1.39691e+07	1.28989e+07	2.23781e+07	4.79112e+07	2.18521e+07	High	High	High	High	High	High	1
FALSE	High	Master Protein	P11940	Polyadenylate-binding protein 1 OS=Homo sapiens OX=9606 GN=PABPC1 PE=1 SV=2	0	FALSE	101.653	34	17	57	13	636	70.6	9.5	917	17	0	3	1.092	0.559517	1.43142e+07	1.56315e+07	11.9	37.03	4.13585e+06	1.89786e+06	2.61117e+06	3.93557e+06	2.54934e+07	1.50228e+07	High	High	High	High	High	High	1
FALSE	High	Master Protein	P05198	Eukaryotic translation initiation factor 2 subunit 1 OS=Homo sapiens OX=9606 GN=EIF2S1 PE=1 SV=3	0	FALSE	101.238	44	16	77	16	315	36.1	5.08	1621	16	0	0	3.431	0.13732	2.27373e+07	7.80204e+07	15.9	27.09	7.88677e+06	3.92223e+06	3.96089e+06	1.46056e+07	8.15944e+07	7.49823e+07	High	High	High	High	High	High	1
FALSE	High	Master Protein	P07996	Thrombospondin-1 OS=Homo sapiens OX=9606 GN=THBS1 PE=1 SV=2	0	FALSE	100.949	19	17	44	16	1170	129.3	4.94	973	17	0	1	1.804	0.535871	9.17403e+06	1.65458e+07	90.13	8.81	5.32817e+06	55865.1	1.59814e+06	5.10669e+06	1.65458e+07	1.36252e+07	High	Peak Found	High	High	High	High	1
FALSE	High	Master Protein	P17844	Probable ATP-dependent RNA helicase DDX5 OS=Homo sapiens OX=9606 GN=DDX5 PE=1 SV=1	0	FALSE	100.915	31	15	50	12	614	69.1	8.92	1219	15	0	0	25.987	0.13732	1.0605e+06	2.75598e+07	72.47	35.53	623654	37016.6	184742	5.44844e+06	3.73018e+07	2.64866e+07	Peak Found	Peak Found	Peak Found	High	High	High	1
FALSE	High	Master Protein	P34932	Heat shock 70 kDa protein 4 OS=Homo sapiens OX=9606 GN=HSPA4 PE=1 SV=4	0	FALSE	100.36	28	17	42	17	840	94.3	5.19	728	17	0	0	0.304	0.427405	2.01055e+07	6.12196e+06	53.66	17.21	6.99806e+06	831998	3.90504e+06	2.31448e+06	6.12196e+06	5.17596e+06	High	High	High	High	High	High	1
FALSE	High	Master Protein	P20908	Collagen alpha-1(V) chain OS=Homo sapiens OX=9606 GN=COL5A1 PE=1 SV=3	0	FALSE	99.729	15	13	29	13	1838	183.4	5.06	510	13	0	0	2.927	0.295524	3.44996e+06	1.00972e+07	57.93	56.38	1.20082e+06	118472	644719	3.10138e+06	4.54501e+06	1.54698e+07	High	Peak Found	Peak Found	High	High	High	1
FALSE	High	Master Protein	P27797	Calreticulin OS=Homo sapiens OX=9606 GN=CALR PE=1 SV=1	0	FALSE	98.936	32	10	64	10	417	48.1	4.44	796	10	0	0	0.261	0.619476	3.86165e+07	1.00893e+07	89.3	58.15	2.8305e+07	844730	6.72711e+06	7.76737e+06	1.00893e+07	9.62232e+06	High	High	High	High	High	High	1
FALSE	High	Master Protein	P78344	Eukaryotic translation initiation factor 4 gamma 2 OS=Homo sapiens OX=9606 GN=EIF4G2 PE=1 SV=1	0	FALSE	98.438	29	19	53	19	907	102.3	7.14	618	19	0	0	1.424	0.552776	1.06522e+07	1.51694e+07	32.49	43.77	3.7077e+06	1.74346e+06	1.15332e+06	2.55114e+06	2.13925e+07	1.45786e+07	High	High	High	High	High	High	1
FALSE	High	Master Protein	Q9UHB6	LIM domain and actin-binding protein 1 OS=Homo sapiens OX=9606 GN=LIMA1 PE=1 SV=1	0	FALSE	97.841	31	16	38	16	759	85.2	6.84	654	16	0	0	0.279	0.553559	1.35749e+07	3.78952e+06	72.97	102.5	8.43424e+06	1.79983e+06	685504	4.58982e+06	3.78952e+06	1.82519e+06	High	High	High	High	High	High	1
FALSE	High	Master Protein	Q8IVF2	Protein AHNAK2 OS=Homo sapiens OX=9606 GN=AHNAK2 PE=1 SV=2	0	FALSE	96.868	17	25	48	25	5795	616.2	5.36	510	25	0	0	1.141	0.68803	7.16089e+06	8.16887e+06	71.17	30.02	2.49248e+06	181435	1.73901e+06	1.48097e+06	8.16887e+06	8.61023e+06	High	Peak Found	High	High	High	High	1
FALSE	High	Master Protein	P00338	L-lactate dehydrogenase A chain OS=Homo sapiens OX=9606 GN=LDHA PE=1 SV=2	0	FALSE	96.637	42	12	66	12	332	36.7	8.27	1364	12	0	0	0.266	0.392762	1.05518e+08	2.80525e+07	58.71	46.47	3.67274e+07	4.38996e+06	2.43682e+07	1.49564e+07	2.80525e+07	1.89084e+07	High	High	High	High	High	High	1
FALSE	High	Master Protein	P13667	Protein disulfide-isomerase A4 OS=Homo sapiens OX=9606 GN=PDIA4 PE=1 SV=2	0	FALSE	95.088	31	16	56	16	645	72.9	5.07	1132	16	0	0	0.295	0.498589	2.92894e+07	8.63061e+06	61.97	22.56	1.0442e+07	824302	5.1023e+06	3.18019e+06	8.63061e+06	6.26986e+06	High	High	High	High	High	High	1
FALSE	High	Master Protein	O00571	ATP-dependent RNA helicase DDX3X OS=Homo sapiens OX=9606 GN=DDX3X PE=1 SV=3	0	FALSE	94.129	26	13	47	4	662	73.2	7.18	1254	13	0	0	12.414	0.202615	634682	7.879e+06	78.35	8	477167	29482.7	110563	2.20294e+06	7.879e+06	8.0919e+06	Peak Found	Peak Found	Peak Found	High	High	High	1
FALSE	High	Master Protein	Q8NCA5	Protein FAM98A OS=Homo sapiens OX=9606 GN=FAM98A PE=1 SV=2	0	FALSE	94.005	28	9	33	6	518	55.2	8.95	904	9	0	3	7.337	0.145149	1.8354e+06	1.34665e+07	59.13	30.61	1.17159e+06	127954	319733	2.99204e+06	1.81657e+07	1.29421e+07	Peak Found	Peak Found	Peak Found	High	High	High	1
FALSE	High	Master Protein	P13797	Plastin-3 OS=Homo sapiens OX=9606 GN=PLS3 PE=1 SV=4	0	FALSE	93.206	28	15	43	13	630	70.8	5.6	945	15	0	2	0.215	0.645096	2.80442e+07	6.03427e+06	80.33	60.29	9.78795e+06	184164	4.88539e+06	2.50104e+06	1.82555e+06	5.7993e+06	High	Peak Found	High	High	High	High	1
FALSE	High	Master Protein	P00352	Aldehyde dehydrogenase 1A1 OS=Homo sapiens OX=9606 GN=ALDH1A1 PE=1 SV=2	0	FALSE	92.85	39	15	43	14	501	54.8	6.73	717	15	0	1	0.414	0.396442	2.77483e+07	1.14965e+07	59.53	28.36	9.65828e+06	1.43851e+06	7.55501e+06	3.70053e+06	1.14965e+07	6.55702e+06	High	High	High	High	High	High	1
FALSE	High	Master Protein	P02461	Collagen alpha-1(III) chain OS=Homo sapiens OX=9606 GN=COL3A1 PE=1 SV=4	0	FALSE	92.827	20	17	38	16	1466	138.5	6.61	660	17	0	1	4.32	0.29377	5.6427e+06	2.43749e+07	68.27	47.83	1.96404e+06	160503	1.33728e+06	9.46416e+06	1.03709e+07	2.34258e+07	High	Peak Found	High	High	High	High	1
FALSE	High	Master Protein	P67809	Y-box-binding protein 1 OS=Homo sapiens OX=9606 GN=YBX1 PE=1 SV=3	0	FALSE	92.656	27	6	53	2	324	35.9	9.88	1129	6	0	0	5.794	0.123521	3.41407e+06	1.9781e+07	20.52	44.44	1.00925e+06	452656	755631	1.00595e+07	1.9781e+07	1.30339e+07	High	High	Peak Found	High	High	High	1
FALSE	High	Master Protein	P62258	14-3-3 protein epsilon OS=Homo sapiens OX=9606 GN=YWHAE PE=1 SV=1	0	FALSE	92.123	43	10	61	8	255	29.2	4.74	1370	10	0	3	0.287	0.47453	1.13558e+08	3.25472e+07	55.85	40.19	4.0566e+07	4.10052e+06	1.97822e+07	1.73695e+07	3.25472e+07	2.62367e+07	High	High	High	High	High	High	1
FALSE	High	Master Protein	O95819	Mitogen-activated protein kinase kinase kinase kinase 4 OS=Homo sapiens OX=9606 GN=MAP4K4 PE=1 SV=2	0	FALSE	91.763	17	17	47	17	1239	142	7.46	758	17	0	0	1.434	0.524341	1.47739e+07	2.11909e+07	51.6	27.95	5.14232e+06	662505	2.90769e+06	3.84947e+06	2.11909e+07	2.09068e+07	High	Peak Found	Peak Found	High	High	High	1
FALSE	High	Master Protein	P0DP25	Calmodulin-3 OS=Homo sapiens OX=9606 GN=CALM3 PE=1 SV=1	0	FALSE	91.409	47	7	70	7	149	16.8	4.22	1917	7	0	0	0.329	0.516456	7.66418e+07	2.52225e+07	58.91	23.17	3.23997e+07	2.84074e+06	1.33512e+07	1.13349e+07	2.52225e+07	2.4235e+07	High	High	High	High	High	High	1
FALSE	High	Master Protein	Q7Z417	Nuclear fragile X mental retardation-interacting protein 2 OS=Homo sapiens OX=9606 GN=NUFIP2 PE=1 SV=1	0	FALSE	91.159	30	13	37	13	695	76.1	8.7	610	13	0	0	7.622	0.255544	1.12835e+06	8.60062e+06	46.06	66.76	258397	248352	196562	730214	1.29947e+07	8.26571e+06	Peak Found	Peak Found	Peak Found	High	High	High	1
FALSE	High	Master Protein	P40926	Malate dehydrogenase, mitochondrial OS=Homo sapiens OX=9606 GN=MDH2 PE=1 SV=3	0	FALSE	90.992	37	9	50	9	338	35.5	8.68	1466	9	0	0	0.191	0.481642	4.41954e+07	8.4602e+06	66.94	62.7	1.96573e+07	1.22245e+06	7.69897e+06	6.95032e+06	8.28791e+06	8.13075e+06	High	High	High	High	High	High	1
FALSE	High	Master Protein	P53621	Coatomer subunit alpha OS=Homo sapiens OX=9606 GN=COPA PE=1 SV=2	0	FALSE	90.881	21	22	45	22	1224	138.3	7.66	494	22	0	0	0.574	0.983918	9.60583e+06	5.51398e+06	82.21	23.74	5.26866e+06	143979	1.67336e+06	1.99476e+06	3.98345e+06	5.29926e+06	High	Peak Found	High	High	High	High	1
FALSE	High	Master Protein	Q07954	Prolow-density lipoprotein receptor-related protein 1 OS=Homo sapiens OX=9606 GN=LRP1 PE=1 SV=2	0	FALSE	90.541	6	20	31	20	4544	504.3	5.39	403	20	0	0	0.193	0.562581	9.25701e+06	1.78287e+06	76.64	46.01	3.74987e+06	114545	1.6126e+06	888537	1.13122e+06	1.71344e+06	High	Peak Found	High	High	High	High	1
FALSE	High	Master Protein	Q15293	Reticulocalbin-1 OS=Homo sapiens OX=9606 GN=RCN1 PE=1 SV=1	0	FALSE	89.821	44	10	22	10	331	38.9	5	385	10	0	0	0.303	0.564923	1.1893e+07	3.60428e+06	84.62	48.22	7.98236e+06	279606	2.07179e+06	1.93382e+06	2.43052e+06	3.46393e+06	High	Peak Found	High	High	High	High	1
FALSE	High	Master Protein	Q9UHI6	Probable ATP-dependent RNA helicase DDX20 OS=Homo sapiens OX=9606 GN=DDX20 PE=1 SV=2	0	FALSE	89.648	21	14	32	14	824	92.2	6.95	643	14	0	0	41.181	0.0886278	193218	7.95687e+06	25.74	57.25	67253.1	15899.8	34564.4	1.35194e+06	1.45082e+07	7.64702e+06	Peak Found	Peak Found	Peak Found	High	High	High	1
FALSE	High	Master Protein	O75569	Interferon-inducible double-stranded RNA-dependent protein kinase activator A OS=Homo sapiens OX=9606 GN=PRKRA PE=1 SV=1	0	FALSE	89.561	39	9	43	9	313	34.4	8.41	1185	9	0	0	33.096	0.0886278	1.90497e+06	6.30462e+07	33.72	4.73	663058	152471	409821	1.84479e+07	6.60205e+07	6.05912e+07	High	Peak Found	Peak Found	High	High	High	1
FALSE	High	Master Protein	O94874	E3 UFM1-protein ligase 1 OS=Homo sapiens OX=9606 GN=UFL1 PE=1 SV=2	0	FALSE	89.354	29	17	37	17	794	89.5	6.79	614	17	0	0	13.394	0.196857	737887	9.88314e+06	72.14	19.62	388609	20753	128542	3.03564e+06	9.47891e+06	1.28515e+07	High	Peak Found	Peak Found	High	High	High	1
FALSE	High	Master Protein	P04792	Heat shock protein beta-1 OS=Homo sapiens OX=9606 GN=HSPB1 PE=1 SV=2	0	FALSE	89.269	62	9	46	9	205	22.8	6.4	1056	9	0	0	0.285	0.322371	6.38103e+07	1.81546e+07	47.96	71.75	3.38208e+07	4.59564e+06	1.11159e+07	1.11872e+07	1.81546e+07	6.90149e+06	High	High	High	High	High	High	1
FALSE	High	Master Protein	P11216	Glycogen phosphorylase, brain form OS=Homo sapiens OX=9606 GN=PYGB PE=1 SV=5	0	FALSE	89.189	28	18	29	16	843	96.6	6.86	314	18	0	2	0.197	0.501828	1.75194e+07	3.4441e+06	76.08	64.68	6.09793e+06	259335	3.829e+06	1.78705e+06	1.27595e+06	3.30999e+06	High	Peak Found	High	High	Peak Found	High	1
FALSE	High	Master Protein	Q96AQ6	Pre-B-cell leukemia transcription factor-interacting protein 1 OS=Homo sapiens OX=9606 GN=PBXIP1 PE=1 SV=1	0	FALSE	88.917	26	14	37	14	731	80.6	5.33	827	14	0	0	4.939	0.189325	4.95624e+06	2.44789e+07	49.18	59.11	1.72511e+06	224796	889595	3.03238e+06	3.86309e+07	2.35257e+07	High	Peak Found	High	High	High	High	1
FALSE	High	Master Protein	Q7Z478	ATP-dependent RNA helicase DHX29 OS=Homo sapiens OX=9606 GN=DHX29 PE=1 SV=2	0	FALSE	88.03	19	18	36	18	1369	155.1	8.09	314	18	0	0	22.259	0.166912	643988	1.43346e+07	71.13	61.63	242327	11412.8	112185	941846	1.43346e+07	1.39285e+07	Peak Found	Peak Found	Peak Found	High	High	High	1
FALSE	High	Master Protein	Q8TEQ6	Gem-associated protein 5 OS=Homo sapiens OX=9606 GN=GEMIN5 PE=1 SV=3	0	FALSE	87.354	16	17	37	17	1508	168.5	6.62	543	17	0	0	26.018	0.108447	451722	1.17529e+07	62.06	44.46	204162	15994.1	78691.3	1.87077e+06	1.61332e+07	1.12952e+07	Peak Found	Peak Found	Peak Found	High	High	High	1
FALSE	High	Master Protein	Q9Y696	Chloride intracellular channel protein 4 OS=Homo sapiens OX=9606 GN=CLIC4 PE=1 SV=4	0	FALSE	87.156	38	8	44	8	253	28.8	5.59	706	8	0	0	0.298	0.559951	3.42498e+07	1.02148e+07	66.38	36.25	1.19213e+07	790368	6.27415e+06	4.4619e+06	1.02148e+07	6.63262e+06	High	Peak Found	High	High	High	High	1
FALSE	High	Master Protein	P39656	Dolichyl-diphosphooligosaccharide--protein glycosyltransferase 48 kDa subunit OS=Homo sapiens OX=9606 GN=DDOST PE=1 SV=4	0	FALSE	86.62	46	13	56	13	456	50.8	6.55	1309	13	0	0	4.246	0.31808	8.69666e+06	3.69235e+07	75	14.65	5.77868e+06	353125	1.51498e+06	9.18452e+06	4.01057e+07	3.54857e+07	High	Peak Found	High	High	High	High	1
FALSE	High	Master Protein	Q14444	Caprin-1 OS=Homo sapiens OX=9606 GN=CAPRIN1 PE=1 SV=2	0	FALSE	86.569	36	11	45	11	709	78.3	5.25	1007	11	0	0	8.231	0.129463	3.83904e+06	3.1601e+07	13.36	40.73	1.59724e+06	471501	668771	5.21495e+06	4.11704e+07	3.03704e+07	High	Peak Found	High	High	High	High	1
FALSE	High	Master Protein	Q96AG4	Leucine-rich repeat-containing protein 59 OS=Homo sapiens OX=9606 GN=LRRC59 PE=1 SV=1	0	FALSE	86.22	33	10	66	10	307	34.9	9.57	1130	10	0	0	12.928	0.175669	9.13177e+06	1.18056e+08	70.62	43.37	3.96951e+06	199049	1.59078e+06	3.58796e+07	1.18056e+08	2.25956e+08	High	Peak Found	High	High	High	High	1
FALSE	High	Master Protein	Q9BUJ2	Heterogeneous nuclear ribonucleoprotein U-like protein 1 OS=Homo sapiens OX=9606 GN=HNRNPUL1 PE=1 SV=2	0	FALSE	86.184	18	10	42	10	856	95.7	6.92	712	10	0	0	28.552	0.140747	430866	1.23021e+07	63.87	10.88	227992	18062.9	75058.1	4.19143e+06	1.23021e+07	1.05415e+07	High	Peak Found	Peak Found	High	High	High	1
FALSE	High	Master Protein	P05023	Sodium/potassium-transporting ATPase subunit alpha-1 OS=Homo sapiens OX=9606 GN=ATP1A1 PE=1 SV=1	0	FALSE	86.146	22	16	34	16	1023	112.8	5.49	444	16	0	0	0.481	0.677713	1.10109e+07	5.29928e+06	59.05	13.23	3.83253e+06	352461	1.97924e+06	1.65374e+06	5.29928e+06	4.04325e+06	High	Peak Found	High	High	High	High	1
FALSE	High	Master Protein	P50990	T-complex protein 1 subunit theta OS=Homo sapiens OX=9606 GN=CCT8 PE=1 SV=4	0	FALSE	86.12	33	15	57	15	548	59.6	5.6	1455	15	0	0	0.606	0.978057	2.06313e+07	1.25073e+07	66.95	23.12	9.09676e+06	563378	3.59404e+06	3.5359e+06	1.7481e+07	1.20202e+07	High	High	High	High	High	High	1
FALSE	High	Master Protein	P17987	T-complex protein 1 subunit alpha OS=Homo sapiens OX=9606 GN=TCP1 PE=1 SV=1	0	FALSE	86.104	30	13	36	13	556	60.3	6.11	595	13	0	0	0.664	0.909048	1.25426e+07	8.33395e+06	72.74	32.49	6.12065e+06	292535	2.18496e+06	2.09648e+06	1.26258e+07	8.00942e+06	High	Peak Found	High	High	High	High	1
FALSE	High	Master Protein	P50991	T-complex protein 1 subunit delta OS=Homo sapiens OX=9606 GN=CCT4 PE=1 SV=4	0	FALSE	85.66	40	13	39	13	539	57.9	7.83	772	13	0	0	0.6	0.962352	1.17929e+07	7.07894e+06	63.41	47.68	5.13538e+06	375081	2.05435e+06	1.49005e+06	1.237e+07	6.80328e+06	High	High	High	High	High	High	1
FALSE	High	Master Protein	P31150	Rab GDP dissociation inhibitor alpha OS=Homo sapiens OX=9606 GN=GDI1 PE=1 SV=2	0	FALSE	85.202	50	15	36	9	447	50.6	5.14	501	15	0	0	0.148	0.49383	6.26303e+06	924907	70.92	72.69	2.55344e+06	122703	1.09104e+06	847888	924907	787500	High	Peak Found	High	High	High	High	1
FALSE	High	Master Protein	P51659	Peroxisomal multifunctional enzyme type 2 OS=Homo sapiens OX=9606 GN=HSD17B4 PE=1 SV=3	0	FALSE	84.188	33	17	41	17	736	79.6	8.84	680	17	0	0	0.453	0.872258	2.97684e+07	1.34815e+07	65.9	45.45	1.03614e+07	790911	6.16956e+06	7.79784e+06	1.12659e+07	1.29565e+07	High	Peak Found	High	High	High	High	1
FALSE	High	Master Protein	P08865	40S ribosomal protein SA OS=Homo sapiens OX=9606 GN=RPSA PE=1 SV=4	0	FALSE	83.346	44	10	47	10	295	32.8	4.87	1219	10	0	0	0.315	0.230862	4.17039e+07	1.31263e+07	15.32	46.51	1.59596e+07	5.52933e+06	5.86575e+06	7.81703e+06	1.31263e+07	1.07906e+07	High	High	High	High	High	High	1
FALSE	High	Master Protein	Q9NUL3	Double-stranded RNA-binding protein Staufen homolog 2 OS=Homo sapiens OX=9606 GN=STAU2 PE=1 SV=2	0	FALSE	82.873	38	14	33	14	570	62.6	9.61	609	14	0	0	22.535	0.155465	473871	1.06787e+07	90.78	37.65	535250	33879.7	82549.7	2.01098e+06	1.45126e+07	1.02629e+07	Peak Found	Peak Found	Peak Found	High	High	High	1
FALSE	High	Master Protein	Q13085	Acetyl-CoA carboxylase 1 OS=Homo sapiens OX=9606 GN=ACACA PE=1 SV=2	0	FALSE	82.417	13	23	41	23	2346	265.4	6.37	326	23	0	0	0.28	0.390612	9.48526e+06	2.65882e+06	25.55	89.32	3.0115e+06	1.25761e+06	2.38862e+06	2.64555e+06	1.52086e+06	2.55528e+06	High	High	High	High	Peak Found	High	1
FALSE	High	Master Protein	Q99613	Eukaryotic translation initiation factor 3 subunit C OS=Homo sapiens OX=9606 GN=EIF3C PE=1 SV=1	0	FALSE	82.336	18	11	44	11	913	105.3	5.68	815	11	0	0	1.893	0.51303	5.90927e+06	1.11863e+07	14.28	45.45	2.51205e+06	783483	962106	1.58761e+06	1.43089e+07	1.07507e+07	High	High	High	High	High	High	1
FALSE	High	Master Protein	Q9Y262	Eukaryotic translation initiation factor 3 subunit L OS=Homo sapiens OX=9606 GN=EIF3L PE=1 SV=1	0	FALSE	82.131	30	15	46	15	564	66.7	6.34	735	15	0	0	1.459	0.490002	8.91393e+06	1.30063e+07	22.63	38.88	3.72151e+06	1.18186e+06	1.17167e+06	2.463e+06	1.81796e+07	1.24998e+07	High	High	High	High	High	High	1
FALSE	High	Master Protein	P62081	40S ribosomal protein S7 OS=Homo sapiens OX=9606 GN=RPS7 PE=1 SV=1	0	FALSE	81.735	48	7	62	7	194	22.1	10.1	1282	7	0	0	14.746	0.166754	5.47986e+06	8.08045e+07	72.45	40.57	3.31318e+06	203320	954608	1.09422e+07	8.42788e+07	7.76579e+07	High	High	High	High	High	High	1
FALSE	High	Master Protein	O00410	Importin-5 OS=Homo sapiens OX=9606 GN=IPO5 PE=1 SV=4	0	FALSE	80.981	20	15	33	15	1097	123.6	4.94	333	15	0	0	0.283	0.651048	1.56242e+07	4.41758e+06	72.14	24.93	6.1048e+06	268036	2.72179e+06	1.88916e+06	3.85035e+06	4.24556e+06	High	Peak Found	High	High	High	High	1
FALSE	High	Master Protein	Q96QR8	Transcriptional activator protein Pur-beta OS=Homo sapiens OX=9606 GN=PURB PE=1 SV=3	0	FALSE	80.57	40	6	29	6	312	33.2	5.43	915	6	0	0	10.204	0.112027	2.47502e+06	2.52542e+07	10.13	48.52	880060	328152	364011	7.13701e+06	5.24745e+07	2.42708e+07	Peak Found	High	Peak Found	High	High	High	1
FALSE	High	Master Protein	Q00839	Heterogeneous nuclear ribonucleoprotein U OS=Homo sapiens OX=9606 GN=HNRNPU PE=1 SV=6	0	FALSE	80.341	16	9	47	9	825	90.5	6	845	9	0	0	20.36	0.126438	1.21279e+06	2.46922e+07	54.19	9.48	664802	76200.2	211271	7.5843e+06	2.8453e+07	2.29641e+07	High	Peak Found	High	High	High	High	1
FALSE	High	Master Protein	P23284	Peptidyl-prolyl cis-trans isomerase B OS=Homo sapiens OX=9606 GN=PPIB PE=1 SV=2	0	FALSE	80.336	41	10	83	10	216	23.7	9.41	1462	10	0	0	1.087	0.654004	6.54369e+07	7.11178e+07	54.81	27.16	2.27765e+07	2.46515e+06	1.17924e+07	2.18441e+07	4.33527e+07	7.16617e+07	High	High	High	High	High	High	1
FALSE	High	Master Protein	P31939	Bifunctional purine biosynthesis protein ATIC OS=Homo sapiens OX=9606 GN=ATIC PE=1 SV=3	0	FALSE	80.076	43	17	33	17	592	64.6	6.71	437	17	0	0	0.287	0.489789	1.12622e+07	3.22786e+06	65.06	13.71	3.92001e+06	317015	2.36554e+06	991449	2.69986e+06	3.42083e+06	High	High	High	High	High	High	1
FALSE	High	Master Protein	P21980	Protein-glutamine gamma-glutamyltransferase 2 OS=Homo sapiens OX=9606 GN=TGM2 PE=1 SV=2	0	FALSE	79.249	22	10	36	10	687	77.3	5.22	532	10	0	0	2.113	0.470938	5.86573e+06	1.23932e+07	75.18	62.32	2.37649e+06	83008.6	1.02183e+06	3.8066e+06	4.7057e+06	1.9418e+07	High	Peak Found	High	High	High	High	1
FALSE	High	Master Protein	P60228	Eukaryotic translation initiation factor 3 subunit E OS=Homo sapiens OX=9606 GN=EIF3E PE=1 SV=1	0	FALSE	78.281	31	12	32	12	445	52.2	6.04	623	12	0	0	2.263	0.363498	4.74563e+06	1.074e+07	27.84	56.66	2.30181e+06	629202	670112	1.92323e+06	1.995e+07	1.03218e+07	High	High	High	High	High	High	1
FALSE	High	Master Protein	P12829	Myosin light chain 4 OS=Homo sapiens OX=9606 GN=MYL4 PE=1 SV=3	0	FALSE	78.227	57	10	49	10	197	21.6	5.03	944	10	0	0	2.147	0.29183	1.83986e+07	3.94945e+07	43.11	26.11	9.2881e+06	1.41397e+06	3.20509e+06	8.76917e+06	4.88878e+07	3.79566e+07	High	High	High	High	High	High	1
FALSE	High	Master Protein	O43390	Heterogeneous nuclear ribonucleoprotein R OS=Homo sapiens OX=9606 GN=HNRNPR PE=1 SV=1	0	FALSE	77.798	28	15	51	12	633	70.9	8.13	1007	15	0	0	2.136	0.416082	6.31521e+06	1.3488e+07	66.23	13.2	3.15517e+06	216791	1.10013e+06	3.63943e+06	1.54332e+07	1.29628e+07	Peak Found	Peak Found	Peak Found	High	High	High	1
FALSE	High	Master Protein	P33176	Kinesin-1 heavy chain OS=Homo sapiens OX=9606 GN=KIF5B PE=1 SV=1	0	FALSE	77.565	26	17	32	17	963	109.6	6.51	518	17	0	0	0.406	0.47453	9.19481e+06	3.73379e+06	55.93	15.69	4.11024e+06	406493	1.60176e+06	917791	4.09853e+06	3.5884e+06	High	High	High	High	High	High	1
FALSE	High	Master Protein	Q9UI10	Translation initiation factor eIF-2B subunit delta OS=Homo sapiens OX=9606 GN=EIF2B4 PE=1 SV=2	0	FALSE	77.29	32	13	32	13	523	57.5	9.38	670	13	0	0	22.994	0.0805252	608179	1.39847e+07	46.91	38.06	379973	59208.8	105946	2.44562e+06	1.80469e+07	1.34402e+07	Peak Found	Peak Found	Peak Found	High	High	High	1
FALSE	High	Master Protein	P23528	Cofilin-1 OS=Homo sapiens OX=9606 GN=CFL1 PE=1 SV=3	0	FALSE	77.264	44	6	52	3	166	18.5	8.09	1402	6	0	3	0.23	0.479334	6.9869e+07	1.6083e+07	75.86	70.43	4.2153e+07	2.16013e+06	1.21714e+07	1.27559e+07	1.6083e+07	1.0975e+07	High	High	High	High	High	High	1
FALSE	High	Master Protein	P06753	Tropomyosin alpha-3 chain OS=Homo sapiens OX=9606 GN=TPM3 PE=1 SV=2	0	FALSE	77.068	34	12	60	4	285	32.9	4.72	1087	12	0	0	0.241	0.316545	6.76122e+06	1.62818e+06	36	74.09	3.09191e+06	549225	1.17782e+06	1.4193e+06	1.62818e+06	1.19278e+06	High	High	High	High	High	High	1
FALSE	High	Master Protein	Q14247	Src substrate cortactin OS=Homo sapiens OX=9606 GN=CTTN PE=1 SV=2	0	FALSE	76.976	25	10	29	10	550	61.5	5.4	713	10	0	0	0.314	0.391762	1.48891e+07	4.66866e+06	36.7	73.54	5.18241e+06	2.21967e+06	1.3325e+06	2.85708e+06	4.66866e+06	1.61984e+06	High	High	High	High	High	Peak Found	1
FALSE	High	Master Protein	P0DMV8	Heat shock 70 kDa protein 1A OS=Homo sapiens OX=9606 GN=HSPA1A PE=1 SV=1	0	FALSE	76.867	28	13	50	12	641	70	5.66	1059	13	0	0	0.524	0.231325	1.43876e+07	7.53365e+06	8.49	24.71	5.00786e+06	1.65002e+06	2.53471e+06	2.13847e+06	1.08262e+07	7.24028e+06	High	High	High	High	High	High	1
FALSE	High	Master Protein	P12109	Collagen alpha-1(VI) chain OS=Homo sapiens OX=9606 GN=COL6A1 PE=1 SV=3	0	FALSE	76.841	15	10	40	10	1028	108.5	5.43	509	10	0	0	0.777	0.977127	1.14648e+07	8.90564e+06	83.3	79.1	5.21061e+06	77299.2	1.9972e+06	3.98403e+06	1.06868e+06	8.55885e+06	High	Peak Found	High	High	High	High	1
FALSE	High	Master Protein	Q9Y4F1	FERM, ARHGEF and pleckstrin domain-containing protein 1 OS=Homo sapiens OX=9606 GN=FARP1 PE=1 SV=1	0	FALSE	76.806	20	13	24	13	1045	118.6	8.15	456	13	0	0	1.162	0.580012	7.08755e+06	8.23597e+06	80.12	29.66	134843	939707	1.32938e+06	1.63053e+06	9.88103e+06	7.91526e+06	Peak Found	Peak Found	Peak Found	High	High	High	1
FALSE	High	Master Protein	Q8N1G4	Leucine-rich repeat-containing protein 47 OS=Homo sapiens OX=9606 GN=LRRC47 PE=1 SV=1	0	FALSE	76.728	31	12	29	12	583	63.4	8.28	535	12	0	0	5.1	0.29938	4.14307e+06	2.11288e+07	62.24	57.14	1.82666e+06	140943	721735	1.66126e+06	2.11288e+07	2.03317e+07	High	Peak Found	High	High	High	High	1
FALSE	High	Master Protein	P30086	Phosphatidylethanolamine-binding protein 1 OS=Homo sapiens OX=9606 GN=PEBP1 PE=1 SV=3	0	FALSE	76.47	58	7	36	7	187	21	7.53	835	7	0	0	0.243	0.488281	2.81028e+07	6.82976e+06	63.81	50.92	1.16665e+07	828538	4.89559e+06	4.19931e+06	6.82976e+06	5.23474e+06	High	High	High	High	High	High	1
FALSE	High	Master Protein	Q13325	Interferon-induced protein with tetratricopeptide repeats 5 OS=Homo sapiens OX=9606 GN=IFIT5 PE=1 SV=1	0	FALSE	76.422	19	9	30	9	482	55.8	7.4	640	9	0	0	73.399	0.126476	228755	1.67905e+07	29.17	70	71712.1	30329.6	60569.7	8.73668e+06	5.0018e+06	1.61366e+07	Peak Found	Peak Found	Peak Found	High	High	High	1
FALSE	High	Master Protein	P21796	Voltage-dependent anion-selective channel protein 1 OS=Homo sapiens OX=9606 GN=VDAC1 PE=1 SV=2	0	FALSE	76.227	51	11	30	10	283	30.8	8.54	702	11	0	1	1.122	0.779239	8.81943e+06	9.89261e+06	63.31	17.38	4.98963e+06	425347	1.53637e+06	3.19706e+06	7.40683e+06	9.50739e+06	High	High	High	High	High	High	1
FALSE	High	Master Protein	O60524	Nuclear export mediator factor NEMF OS=Homo sapiens OX=9606 GN=NEMF PE=1 SV=4	0	FALSE	76.13	15	13	28	13	1076	122.9	6.35	646	13	0	0	28.391	0.112027	419386	1.19068e+07	51.98	19.04	145975	17658.8	77212.2	2.61915e+06	1.23134e+07	1.14432e+07	Peak Found	Peak Found	Peak Found	High	High	High	1
FALSE	High	Master Protein	O00159	Unconventional myosin-Ic OS=Homo sapiens OX=9606 GN=MYO1C PE=1 SV=4	0	FALSE	75.819	17	13	30	13	1063	121.6	9.41	406	13	0	0	0.921	0.906269	6.17544e+06	5.68512e+06	56.06	26.92	2.70963e+06	265781	1.07578e+06	1.09857e+06	6.19169e+06	5.46374e+06	High	Peak Found	High	High	High	High	1
FALSE	High	Master Protein	Q9UL18	Protein argonaute-1 OS=Homo sapiens OX=9606 GN=AGO1 PE=1 SV=3	0	FALSE	75.229	25	15	25	12	857	97.2	9.16	372	15	0	3	31.473	0.167437	255725	8.04854e+06	87.05	15.68	249965	33905.5	19932.5	1.86758e+06	8.04854e+06	7.8233e+06	Peak Found	Peak Found	Peak Found	High	High	High	1
FALSE	High	Master Protein	Q13724	Mannosyl-oligosaccharide glucosidase OS=Homo sapiens OX=9606 GN=MOGS PE=1 SV=5	0	FALSE	74.855	22	13	32	13	837	91.9	8.9	580	13	0	0	3.995	0.353822	2.47945e+06	9.90559e+06	78.7	21.75	1.20047e+06	36337	431928	2.68345e+06	9.90559e+06	1.2675e+07	High	Peak Found	High	High	High	High	1
FALSE	High	Master Protein	P52907	F-actin-capping protein subunit alpha-1 OS=Homo sapiens OX=9606 GN=CAPZA1 PE=1 SV=3	0	FALSE	74.815	49	8	41	6	286	32.9	5.69	800	8	0	0	0.323	0.372763	1.15033e+07	3.7212e+06	44.05	31.74	4.08354e+06	603734	2.0039e+06	1.77615e+06	3.7212e+06	3.11856e+06	High	High	High	High	High	High	1
FALSE	High	Master Protein	Q3SY69	Mitochondrial 10-formyltetrahydrofolate dehydrogenase OS=Homo sapiens OX=9606 GN=ALDH1L2 PE=1 SV=2	0	FALSE	74.759	23	16	26	16	923	101.7	6.52	310	16	0	0	0.168	0.81541	7.98489e+06	1.3385e+06	88.45	82.35	3.65289e+06	4930.54	1.39099e+06	603227	117913	1.28638e+06	High	Peak Found	High	High	Peak Found	High	1
FALSE	High	Master Protein	Q03001	Dystonin OS=Homo sapiens OX=9606 GN=DST PE=1 SV=4	0	FALSE	74.234	3	19	29	15	7570	860.1	5.25	250	19	0	0	2.045	0.430522	1.14976e+06	2.35127e+06	63.29	24.74	400194	92557.8	425395	645301	3.31423e+06	2.25971e+06	High	Peak Found	Peak Found	Peak Found	High	High	1
FALSE	High	Master Protein	Q15019	Septin-2 OS=Homo sapiens OX=9606 GN=SEPTIN2 PE=1 SV=1	0	FALSE	74.09	52	11	38	11	361	41.5	6.6	901	11	0	0	0.339	0.366121	2.89048e+07	9.79073e+06	37.41	51.7	1.14853e+07	1.95855e+06	5.0353e+06	6.2061e+06	8.0805e+06	9.40948e+06	High	Peak Found	High	High	High	High	1
FALSE	High	Master Protein	P07195	L-lactate dehydrogenase B chain OS=Homo sapiens OX=9606 GN=LDHB PE=1 SV=2	0	FALSE	73.849	29	9	44	9	334	36.6	6.05	842	9	0	0	0.208	0.542507	4.53761e+07	9.45929e+06	67.82	53.33	1.5794e+07	972311	8.37628e+06	6.35615e+06	8.32026e+06	9.09094e+06	High	High	High	High	High	High	1
FALSE	High	Master Protein	Q9UN86	Ras GTPase-activating protein-binding protein 2 OS=Homo sapiens OX=9606 GN=G3BP2 PE=1 SV=2	0	FALSE	72.684	29	10	52	9	482	54.1	5.55	736	10	0	0	14.172	0.108447	1.2907e+06	1.82918e+07	29.71	46.56	661052	143847	224844	2.49082e+06	2.32e+07	1.75795e+07	High	Peak Found	Peak Found	High	High	High	1
FALSE	High	Master Protein	P24821	Tenascin OS=Homo sapiens OX=9606 GN=TNC PE=1 SV=3	0	FALSE	72.431	11	15	27	15	2201	240.7	4.89	446	15	0	0	2.377	0.169623	2.60292e+06	6.18715e+06	30.74	18.13	905992	234202	582987	1523091	6.18715e+06	6.88837e+06	High	High	High	High	High	High	1
FALSE	High	Master Protein	P23396	40S ribosomal protein S3 OS=Homo sapiens OX=9606 GN=RPS3 PE=1 SV=2	0	FALSE	72.361	56	12	64	12	243	26.7	9.66	1196	12	0	0	1.246	0.537777	3.73986e+07	4.65844e+07	50.52	17.2	1.42384e+07	1.69223e+06	6.51494e+06	1.06581e+07	4.65844e+07	4.64998e+07	High	High	High	High	High	High	1
FALSE	High	Master Protein	Q9BSJ8	Extended synaptotagmin-1 OS=Homo sapiens OX=9606 GN=ESYT1 PE=1 SV=1	0	FALSE	72.048	20	14	32	14	1104	122.8	5.83	460	14	0	0	0.9	0.949738	1.3315e+07	1.19802e+07	67.86	33.67	6.51798e+06	408709	2.31952e+06	1.92153e+06	1.19802e+07	1.1944e+07	High	High	High	High	High	High	1
FALSE	High	Master Protein	Q12904	Aminoacyl tRNA synthase complex-interacting multifunctional protein 1 OS=Homo sapiens OX=9606 GN=AIMP1 PE=1 SV=2	0	FALSE	71.394	38	7	35	7	312	34.3	8.43	450	7	0	0	11.352	0.228937	1.94328e+06	2.20602e+07	78.25	77.57	930054	28833.3	338525	1.80571e+06	4.19598e+07	2.12011e+07	High	Peak Found	High	High	High	High	1
FALSE	High	Master Protein	P23381	Tryptophan--tRNA ligase, cytoplasmic OS=Homo sapiens OX=9606 GN=WARS1 PE=1 SV=2	0	FALSE	70.724	27	9	25	9	471	53.1	6.23	561	9	0	0	0.297	0.689451	1.81319e+07	5.39303e+06	81.95	71.69	6.97979e+06	99115.3	3.15862e+06	1.65649e+06	731218	5.89824e+06	High	Peak Found	High	High	High	High	1
FALSE	High	Master Protein	P30837	Aldehyde dehydrogenase X, mitochondrial OS=Homo sapiens OX=9606 GN=ALDH1B1 PE=1 SV=3	0	FALSE	70.708	34	13	22	13	517	57.2	6.8	326	13	0	0	0.439	0.473407	5.86013e+06	2.57432e+06	96.21	63.46	6.62192e+06	322184	1.02085e+06	1.40971e+06	2.57432e+06	1.06239e+06	High	Peak Found	High	High	High	High	1
FALSE	High	Master Protein	Q9P0K7	Ankycorbin OS=Homo sapiens OX=9606 GN=RAI14 PE=1 SV=2	0	FALSE	70.687	23	16	30	16	980	110	6.21	286	16	0	0	3.315	0.44696	1.70235e+06	5.64277e+06	93.04	30.84	1.35304e+06	36563.1	296554	2.17402e+06	3.71161e+06	5.42304e+06	High	Peak Found	Peak Found	High	High	High	1
FALSE	High	Master Protein	Q13310	Polyadenylate-binding protein 4 OS=Homo sapiens OX=9606 GN=PABPC4 PE=1 SV=1	0	FALSE	70.047	23	11	32	7	644	70.7	9.26	650	11	0	0	1.365	0.81353	1.87684e+06	2.56277e+06	38.28	68.45	653266	376223	229260	310402	4.81835e+06	2.46298e+06	High	High	High	High	High	High	1
FALSE	High	Master Protein	P22626	Heterogeneous nuclear ribonucleoproteins A2/B1 OS=Homo sapiens OX=9606 GN=HNRNPA2B1 PE=1 SV=2	0	FALSE	70.031	43	11	50	10	353	37.4	8.95	767	11	0	1	4.728	0.123521	5.46755e+06	2.58496e+07	16.16	32.67	1.90308e+06	566242	1.02709e+06	4.47337e+06	2.88875e+07	2.4843e+07	High	High	High	High	High	High	1
FALSE	High	Master Protein	P62937	Peptidyl-prolyl cis-trans isomerase A OS=Homo sapiens OX=9606 GN=PPIA PE=1 SV=2	0	FALSE	69.988	50	9	65	9	165	18	7.81	1378	9	0	0	0.19	0.366355	1.31176e+08	2.49071e+07	59.32	26.7	4.56581e+07	4.41175e+06	2.55914e+07	1.12182e+07	2.49071e+07	2.16873e+07	High	High	High	High	High	High	1
FALSE	High	Master Protein	P27695	DNA-(apurinic or apyrimidinic site) endonuclease OS=Homo sapiens OX=9606 GN=APEX1 PE=1 SV=2	0	FALSE	69.722	41	9	28	9	318	35.5	8.12	572	9	0	0	9.425	0.174879	3.17749e+06	2.99473e+07	55.08	10.09	1.13978e+06	118282	553528	7.72012e+06	3.02482e+07	2.87811e+07	High	High	High	High	High	High	1
FALSE	High	Master Protein	Q9UEY8	Gamma-adducin OS=Homo sapiens OX=9606 GN=ADD3 PE=1 SV=1	0	FALSE	69.586	19	10	26	10	706	79.1	6.32	448	10	0	0	3.352	0.341516	3.1086e+06	1.04205e+07	71.36	40.76	1.082e+06	54538.1	589086	3.20069e+06	5.83977e+06	1.35147e+07	High	Peak Found	Peak Found	High	High	High	1
FALSE	High	Master Protein	P07339	Cathepsin D OS=Homo sapiens OX=9606 GN=CTSD PE=1 SV=1	0	FALSE	69.532	27	9	59	9	412	44.5	6.54	767	9	0	0	0.273	0.268042	7.16074e+07	1.95818e+07	43.78	39.53	2.86042e+07	4.12026e+06	1.24742e+07	9.95029e+06	1.95818e+07	1.47596e+07	High	High	High	High	High	High	1
FALSE	High	Master Protein	Q9Y295	Developmentally-regulated GTP-binding protein 1 OS=Homo sapiens OX=9606 GN=DRG1 PE=1 SV=1	0	FALSE	69.421	30	9	28	9	367	40.5	8.9	802	9	0	0	17.896	0.128263	1.06499e+06	1.90592e+07	64.59	42	370688	36512.3	254149	3.31075e+06	2.65667e+07	1.8317e+07	High	Peak Found	Peak Found	High	High	High	1
FALSE	High	Master Protein	O95810	Caveolae-associated protein 2 OS=Homo sapiens OX=9606 GN=CAVIN2 PE=1 SV=3	0	FALSE	69.239	32	9	28	9	425	47.1	5.21	641	9	0	0	7.323	0.155802	2.45606e+06	1.79845e+07	16.56	54.33	854876	314054	552806	3.32519e+06	3.26662e+07	1.72842e+07	High	High	High	High	High	High	1
FALSE	High	Master Protein	P05387	60S acidic ribosomal protein P2 OS=Homo sapiens OX=9606 GN=RPLP2 PE=1 SV=1	0	FALSE	68.795	70	6	41	6	115	11.7	4.54	1047	6	0	0	0.61	0.538742	1.93682e+07	1.18148e+07	49.8	18.28	6.74146e+06	1.32152e+06	5.13794e+06	4.49459e+06	1.02202e+07	1.13547e+07	High	High	High	High	High	High	1
FALSE	High	Master Protein	P17858	ATP-dependent 6-phosphofructokinase, liver type OS=Homo sapiens OX=9606 GN=PFKL PE=1 SV=6	0	FALSE	68.609	22	12	23	10	780	85	7.5	333	12	0	2	0.657	0.70285	3.30303e+06	2.17019e+06	93.58	45.19	3.61944e+06	191723	575398	1.24698e+06	2.17019e+06	1.73441e+06	High	Peak Found	High	High	High	High	1
FALSE	High	Master Protein	Q96L96	Alpha-protein kinase 3 OS=Homo sapiens OX=9606 GN=ALPK3 PE=1 SV=2	0	FALSE	68.539	14	12	20	12	1907	201.1	7.58	262	12	0	0	6.594	0.270748	716023	4.72166e+06	71.23	57.46	249225	14069.4	148765	417160	5.59035e+06	4.53779e+06	Peak Found	Peak Found	Peak Found	Peak Found	High	High	1
FALSE	High	Master Protein	P49748	Very long-chain specific acyl-CoA dehydrogenase, mitochondrial OS=Homo sapiens OX=9606 GN=ACADVL PE=1 SV=1	0	FALSE	68.523	30	15	37	15	655	70.3	8.75	699	15	0	0	0.897	0.825019	8.23279e+06	7.38166e+06	59.76	25.49	3.19575e+06	271005	1.43418e+06	1.4407e+06	7.38166e+06	7.49869e+06	High	Peak Found	High	High	High	High	1
FALSE	High	Master Protein	Q13155	Aminoacyl tRNA synthase complex-interacting multifunctional protein 2 OS=Homo sapiens OX=9606 GN=AIMP2 PE=1 SV=2	0	FALSE	68.398	34	6	29	6	320	35.3	8.22	768	6	0	0	12.9	0.160782	863795	1.11428e+07	66.45	70.34	586683	52578.3	150476	1.16781e+06	2.02945e+07	1.07089e+07	High	Peak Found	Peak Found	High	High	High	1
FALSE	High	Master Protein	P49588	Alanine--tRNA ligase, cytoplasmic OS=Homo sapiens OX=9606 GN=AARS1 PE=1 SV=2	0	FALSE	68.347	22	14	23	14	968	106.7	5.53	365	14	0	0	0.157	0.52769	9.09476e+06	1.43084e+06	74.75	61.01	3.48429e+06	124429	1.58433e+06	945922	960973	1.37512e+06	High	Peak Found	High	High	Peak Found	High	1
FALSE	High	Master Protein	P35232	Prohibitin OS=Homo sapiens OX=9606 GN=PHB PE=1 SV=1	0	FALSE	68.34	46	9	27	9	272	29.8	5.76	760	9	0	0	1.105	0.699933	8.18173e+06	9.03891e+06	78.07	22.75	5.08675e+06	239722	1.42528e+06	3.47333e+06	7.14394e+06	8.68693e+06	High	Peak Found	High	High	High	High	1
FALSE	High	Master Protein	P47755	F-actin-capping protein subunit alpha-2 OS=Homo sapiens OX=9606 GN=CAPZA2 PE=1 SV=3	0	FALSE	67.866	49	8	24	6	286	32.9	5.85	533	8	0	3	0.344	0.177076	1.57234e+07	5.40194e+06	31.13	16.63	5.47282e+06	1.28353e+06	3.24767e+06	1.65922e+06	6.64384e+06	4.62559e+06	High	Peak Found	High	High	High	High	1
FALSE	High	Master Protein	P18669	Phosphoglycerate mutase 1 OS=Homo sapiens OX=9606 GN=PGAM1 PE=1 SV=2	0	FALSE	67.813	44	8	31	6	254	28.8	7.18	363	8	0	2	0.219	0.524341	3.00653e+07	6.57768e+06	67.21	39.98	1.10426e+07	664561	5.23745e+06	3.5472e+06	6.57768e+06	5.43639e+06	High	Peak Found	High	High	High	High	1
FALSE	High	Master Protein	P27824	Calnexin OS=Homo sapiens OX=9606 GN=CANX PE=1 SV=2	0	FALSE	67.355	19	9	37	9	592	67.5	4.6	823	9	0	0	0.326	0.537777	2.25602e+07	7.35113e+06	70.7	35.69	1.20826e+07	708622	3.93005e+06	3.57913e+06	7.35113e+06	5.7235e+06	High	High	High	High	High	High	1
FALSE	High	Master Protein	Q00577	Transcriptional activator protein Pur-alpha OS=Homo sapiens OX=9606 GN=PURA PE=1 SV=2	0	FALSE	67.318	46	6	14	6	322	34.9	6.44	359	6	0	0	7.538	0.157664	1.27765e+06	9.63144e+06	47.93	5.44	639081	84601.2	222571	2.95833e+06	1.01766e+07	8.77223e+06	Peak Found	Peak Found	Peak Found	High	High	High	1
FALSE	High	Master Protein	Q9Y4P3	Transducin beta-like protein 2 OS=Homo sapiens OX=9606 GN=TBL2 PE=1 SV=1	0	FALSE	67.011	25	9	19	9	447	49.8	9.44	520	9	0	0	9.607	0.175536	949747	9.12383e+06	62.24	29.27	394448	30068.3	165449	2.11836e+06	9.12383e+06	1.19281e+07	High	Peak Found	Peak Found	High	High	High	1
FALSE	High	Master Protein	Q86VP6	Cullin-associated NEDD8-dissociated protein 1 OS=Homo sapiens OX=9606 GN=CAND1 PE=1 SV=2	0	FALSE	66.548	14	12	19	12	1230	136.3	5.78	306	12	0	0	0.221	0.270748	7.37997e+06	1.6345e+06	57.28	50.36	4.25069e+06	455269	1.28561e+06	1.09393e+06	1.56129e+06	1.57085e+06	High	Peak Found	High	High	High	High	1
FALSE	High	Master Protein	Q12884	Prolyl endopeptidase FAP OS=Homo sapiens OX=9606 GN=FAP PE=1 SV=5	0	FALSE	66.506	23	15	20	15	760	87.7	6.65	296	15	0	0	0.319	0.766369	3.36012e+06	1.07063e+06	122.7	95.2	4.97842e+06	42310.1	585342	1.20188e+06	630665	1.02894e+06	High	Peak Found	Peak Found	High	Peak Found	High	1
FALSE	High	Master Protein	P60660	Myosin light polypeptide 6 OS=Homo sapiens OX=9606 GN=MYL6 PE=1 SV=2	0	FALSE	66.346	51	8	52	5	151	16.9	4.65	922	8	0	6	0.478	0.669137	3.94915e+07	1.88768e+07	64.36	41.54	2.1832e+07	1.75311e+06	6.87954e+06	1.07505e+07	1.71736e+07	1.81417e+07	High	High	High	High	High	High	1
FALSE	High	Master Protein	Q14974	Importin subunit beta-1 OS=Homo sapiens OX=9606 GN=KPNB1 PE=1 SV=2	0	FALSE	66.234	21	13	20	13	876	97.1	4.78	395	13	0	0	0.335	0.662684	9.13172e+06	3.0603e+06	71.98	28.46	4.0919e+06	191682	1.59077e+06	1.35421e+06	2.57001e+06	2.94113e+06	High	Peak Found	Peak Found	High	High	High	1
FALSE	High	Master Protein	P00367	Glutamate dehydrogenase 1, mitochondrial OS=Homo sapiens OX=9606 GN=GLUD1 PE=1 SV=2	0	FALSE	65.987	29	14	27	14	558	61.4	7.8	412	14	0	0	0.661	0.986396	5.70221e+06	3.76981e+06	78.69	63.91	3.40072e+06	144322	993341	2.42194e+06	2.17504e+06	3.62301e+06	High	Peak Found	High	High	High	High	1
FALSE	High	Master Protein	Q02809	Procollagen-lysine,2-oxoglutarate 5-dioxygenase 1 OS=Homo sapiens OX=9606 GN=PLOD1 PE=1 SV=2	0	FALSE	65.899	24	12	19	12	727	83.5	6.95	328	12	0	0	0.863	0.766036	6.48263e+06	5.59639e+06	72.73	33.35	2.64057e+06	112073	1.12929e+06	1.71895e+06	3.28241e+06	6.4018e+06	High	Peak Found	High	High	High	High	1
FALSE	High	Master Protein	P63104	14-3-3 protein zeta/delta OS=Homo sapiens OX=9606 GN=YWHAZ PE=1 SV=1	0	FALSE	65.431	37	6	43	4	245	27.7	4.79	1228	6	0	0	0.295	0.572566	3.16807e+07	9.33752e+06	66.01	7.47	1.15224e+07	742155	5.51887e+06	3.25391e+06	9.33752e+06	8.96243e+06	High	High	High	High	High	High	1
FALSE	High	Master Protein	P54652	Heat shock-related 70 kDa protein 2 OS=Homo sapiens OX=9606 GN=HSPA2 PE=1 SV=1	0	FALSE	65.429	12	8	66	1	639	70	5.74	1798	8	0	0	1.469		74687.4	109716	87.65		69384.2	9902.47	4960.61		109716		High	Peak Found	Peak Found	Not Found	Peak Found	Not Found	1
FALSE	High	Master Protein	P26196	Probable ATP-dependent RNA helicase DDX6 OS=Homo sapiens OX=9606 GN=DDX6 PE=1 SV=2	0	FALSE	64.169	30	10	54	10	483	54.4	8.66	385	10	0	0	3.078	0.206172	2.43248e+06	7.48638e+06	22.51	43.46	1.18296e+06	301683	423744	1.44839e+06	1.15585e+07	7.19485e+06	High	High	High	High	High	High	1
FALSE	High	Master Protein	Q9NSD9	Phenylalanine--tRNA ligase beta subunit OS=Homo sapiens OX=9606 GN=FARSB PE=1 SV=3	0	FALSE	64.159	27	13	36	13	589	66.1	6.84	513	13	0	0	4.211	0.206172	3.8057e+06	1.60244e+07	55.04	40.24	1.32464e+06	143788	698031	2.39127e+06	1.8752e+07	1.54004e+07	High	Peak Found	Peak Found	High	High	High	1
FALSE	High	Master Protein	P07737	Profilin-1 OS=Homo sapiens OX=9606 GN=PFN1 PE=1 SV=2	0	FALSE	63.975	58	7	55	7	140	15	8.27	1161	7	0	0	0.243	0.489025	1.81543e+08	4.41313e+07	62.57	41.88	6.94989e+07	5.23089e+06	3.16253e+07	2.44096e+07	4.41313e+07	3.61845e+07	High	High	High	High	High	High	1
FALSE	High	Master Protein	P16152	Carbonyl reductase [NADPH] 1 OS=Homo sapiens OX=9606 GN=CBR1 PE=1 SV=3	0	FALSE	63.921	51	10	24	10	277	30.4	8.32	396	10	0	0	0.227	0.608085	1.28316e+07	2.90759e+06	74.22	50.36	4.46626e+06	175663	2.34447e+06	1.53584e+06	1.79295e+06	2.79436e+06	High	Peak Found	High	High	High	High	1
FALSE	High	Master Protein	P05455	Lupus La protein OS=Homo sapiens OX=9606 GN=SSB PE=1 SV=2	0	FALSE	63.834	31	13	40	13	408	46.8	7.12	892	13	0	0	2.227	0.279655	5.81105e+06	1.29429e+07	52.17	24.65	2.35316e+06	262576	1.0123e+06	5.8482e+06	1.29429e+07	1.20116e+07	High	Peak Found	Peak Found	High	High	High	1
FALSE	High	Master Protein	P23526	Adenosylhomocysteinase OS=Homo sapiens OX=9606 GN=AHCY PE=1 SV=4	0	FALSE	63.506	31	12	30	12	432	47.7	6.34	632	12	0	0	0.282	0.496207	1.99386e+07	5.61446e+06	59.47	43.21	7.70569e+06	661679	3.47336e+06	3.11938e+06	5.61446e+06	4.46658e+06	High	High	High	High	High	High	1
FALSE	High	Master Protein	Q9Y4L1	Hypoxia up-regulated protein 1 OS=Homo sapiens OX=9606 GN=HYOU1 PE=1 SV=1	0	FALSE	63.263	20	14	28	14	999	111.3	5.22	263	14	0	0	0.222	0.535871	1.03799e+07	2.30536e+06	68.77	19.81	3.61291e+06	210322	1.91459e+06	980535	2.30536e+06	2.20726e+06	High	Peak Found	High	High	High	High	1
FALSE	High	Master Protein	P54577	Tyrosine--tRNA ligase, cytoplasmic OS=Homo sapiens OX=9606 GN=YARS1 PE=1 SV=4	0	FALSE	63.217	30	13	34	13	528	59.1	7.05	426	13	0	0	1.346	0.564923	7.91697e+06	1.0653e+07	74.71	35.44	3.26456e+06	119535	1.37916e+06	3.2721e+06	5.88933e+06	1.20791e+07	High	Peak Found	High	High	High	High	1
FALSE	High	Master Protein	Q96CX2	BTB/POZ domain-containing protein KCTD12 OS=Homo sapiens OX=9606 GN=KCTD12 PE=1 SV=1	0	FALSE	62.981	45	11	29	11	325	35.7	5.64	544	11	0	0	4.233	0.330248	3.03112e+06	1.2832e+07	74.87	34.96	1.52179e+06	65273.5	528030	4.86601e+06	7.51464e+06	1.23324e+07	High	Peak Found	High	High	High	High	1
FALSE	High	Master Protein	P55265	Double-stranded RNA-specific adenosine deaminase OS=Homo sapiens OX=9606 GN=ADAR PE=1 SV=4	0	FALSE	62.927	14	11	25	11	1226	136	8.65	360	11	0	0	100	0.105054	44535.6	7.03971e+06	6.99	64.7		6204.02	7384	4.02395e+06	3.13822e+06	6.76558e+06	Not Found	Peak Found	Peak Found	High	High	High	1
FALSE	High	Master Protein	Q8N3C0	Activating signal cointegrator 1 complex subunit 3 OS=Homo sapiens OX=9606 GN=ASCC3 PE=1 SV=3	0	FALSE	62.921	7	13	22	13	2202	251.3	7.09	395	13	0	0	1.843	0.467542	2.76181e+06	5.08923e+06	60.77	36.91	1.15523e+06	93852.1	481116	810604	5.82308e+06	4.89105e+06	Peak Found	Peak Found	Peak Found	High	High	High	1
FALSE	High	Master Protein	Q15084	Protein disulfide-isomerase A6 OS=Homo sapiens OX=9606 GN=PDIA6 PE=1 SV=1	0	FALSE	62.476	28	9	33	9	440	48.1	5.08	823	9	0	0	0.282	0.503328	2.14528e+07	6.03966e+06	65.07	13.28	7.46701e+06	605330	4.51724e+06	2.22704e+06	5.6419e+06	5.80447e+06	High	High	High	High	High	High	1
FALSE	High	Master Protein	P62701	40S ribosomal protein S4, X isoform OS=Homo sapiens OX=9606 GN=RPS4X PE=1 SV=2	0	FALSE	62.314	37	9	68	6	263	29.6	10.15	1455	9	0	3	6.676	0.145149	1.32958e+07	8.87654e+07	49.03	44.46	5.6204e+06	692689	2.31616e+06	1.11706e+07	8.87654e+07	9.33834e+07	High	Peak Found	High	High	High	High	1
FALSE	High	Master Protein	Q9P270	SLAIN motif-containing protein 2 OS=Homo sapiens OX=9606 GN=SLAIN2 PE=1 SV=2	0	FALSE	62.216	23	9	17	9	581	62.5	9.45	393	9	0	0	29.557	0.139635	348895	1.03122e+07	24.71	68.36	121439	41781	86183.3	1.16141e+06	1.86805e+07	9.91065e+06	Peak Found	Peak Found	Peak Found	Peak Found	High	High	1
FALSE	High	Master Protein	Q9Y617	Phosphoserine aminotransferase OS=Homo sapiens OX=9606 GN=PSAT1 PE=1 SV=2	0	FALSE	61.774	34	12	35	12	370	40.4	7.66	597	12	0	0	0.338	0.816827	3.43311e+07	1.16141e+07	90.16	73.27	1.19496e+07	141798	9.53641e+06	5.20748e+06	2.14311e+06	1.11619e+07	High	Peak Found	High	High	High	High	1
FALSE	High	Master Protein	Q6WCQ1	Myosin phosphatase Rho-interacting protein OS=Homo sapiens OX=9606 GN=MPRIP PE=1 SV=3	0	FALSE	61.687	22	15	23	15	1025	116.5	6.21	160	15	0	0	5.509	0.363498	756628	4.16843e+06	99.02	14.19	819452	31126.1	131807	1.42683e+06	4.16843e+06	3.35147e+06	High	Peak Found	Peak Found	High	High	High	1
FALSE	High	Master Protein	Q8WX93	Palladin OS=Homo sapiens OX=9606 GN=PALLD PE=1 SV=3	0	FALSE	61.675	14	12	30	12	1383	150.5	7.09	543	12	0	0	0.441	0.452987	1.03871e+07	4.57583e+06	53.16	28.3	4.36615e+06	471288	1.80947e+06	1.40548e+06	4.59268e+06	2.54956e+06	High	High	High	High	High	High	1
FALSE	High	Master Protein	Q16647	Prostacyclin synthase OS=Homo sapiens OX=9606 GN=PTGIS PE=1 SV=1	0	FALSE	61.591	27	10	22	10	500	57.1	7.31	401	10	0	0	0.274	0.784756	6.06507e+06	1.66486e+06	96.92	105.51	4.09983e+06	20087.7	1.05655e+06	1.42078e+06	164207	1.60002e+06	High	Peak Found	High	High	Peak Found	High	1
FALSE	High	Master Protein	P20810	Calpastatin OS=Homo sapiens OX=9606 GN=CAST PE=1 SV=4	0	FALSE	61.319	21	8	22	8	708	76.5	5.07	399	8	0	0	1.412	0.643252	2.56396e+06	3.62155e+06	82.59	19.88	892432	67358	851461	1.11283e+06	2.50336e+06	3.48052e+06	High	Peak Found	High	High	High	High	1
FALSE	High	Master Protein	P49368	T-complex protein 1 subunit gamma OS=Homo sapiens OX=9606 GN=CCT3 PE=1 SV=4	0	FALSE	61.256	28	12	29	12	545	60.5	6.49	523	12	0	0	0.685	0.983918	1.09077e+07	7.47093e+06	76.29	22.82	6.26402e+06	292065	1.90016e+06	2.29472e+06	9.87648e+06	6.10186e+06	High	Peak Found	High	High	High	High	1
FALSE	High	Master Protein	P15311	Ezrin OS=Homo sapiens OX=9606 GN=EZR PE=1 SV=4	0	FALSE	61.255	18	11	51	5	586	69.4	6.27	740	11	0	0	0.936	0.816827	4.6175e+06	4.32082e+06	20.21	69.09	1.1236e+06	612213	831006	803276	10102094	4.15256e+06	High	High	High	High	High	High	1
FALSE	High	Master Protein	P06737	Glycogen phosphorylase, liver form OS=Homo sapiens OX=9606 GN=PYGL PE=1 SV=4	0	FALSE	61.107	25	15	17	13	847	97.1	7.17	201	15	0	0	0.343	0.569856	4.58364e+06	1.57333e+06	74.15	25.7	2.38813e+06	112026	798483	587420	1.57333e+06	1.08122e+06	High	Peak Found	High	High	Peak Found	Peak Found	1
FALSE	High	Master Protein	O95319	CUGBP Elav-like family member 2 OS=Homo sapiens OX=9606 GN=CELF2 PE=1 SV=1	0	FALSE	60.805	16	7	30	7	508	54.3	8.76	479	7	0	0	100	0.0223159	103266	1.17661e+07	37.3	37.65	56789.2	10565	17989.2	2.88625e+06	1.90875e+07	1.13079e+07	Peak Found	Peak Found	Peak Found	High	High	High	1
FALSE	High	Master Protein	Q9UHQ9	NADH-cytochrome b5 reductase 1 OS=Homo sapiens OX=9606 GN=CYB5R1 PE=1 SV=1	0	FALSE	60.75	44	10	37	10	305	34.1	9.38	648	10	0	0	0.766	0.843782	1.51161e+07	1.15803e+07	62.43	21.41	7.88375e+06	654977	2.63326e+06	3.55693e+06	1.16813e+07	7.49017e+06	High	High	High	High	High	High	1
FALSE	High	Master Protein	O14950	Myosin regulatory light chain 12B OS=Homo sapiens OX=9606 GN=MYL12B PE=1 SV=2	0	FALSE	60.594	45	6	35	2	172	19.8	4.84	980	6	0	7	0.251	0.452171	2.92392e+07	7.33953e+06	71.69	53.83	1.83282e+07	1.21646e+06	5.09356e+06	5.12758e+06	7.33953e+06	6.59393e+06	High	High	High	High	Peak Found	High	1
FALSE	High	Master Protein	P36871	Phosphoglucomutase-1 OS=Homo sapiens OX=9606 GN=PGM1 PE=1 SV=3	0	FALSE	60.4	30	15	37	15	562	61.4	6.76	402	15	0	0	0.185	0.498589	2.00813e+07	3.72248e+06	68.17	41.92	6.98964e+06	413600	3.60308e+06	2.13671e+06	3.72248e+06	3.26645e+06	High	Peak Found	High	High	High	High	1
FALSE	High	Master Protein	Q9Y5M8	Signal recognition particle receptor subunit beta OS=Homo sapiens OX=9606 GN=SRPRB PE=1 SV=3	0	FALSE	60.306	38	9	24	9	271	29.7	9.04	429	9	0	0	7.235	0.291556	2.51103e+06	1.8167e+07	80.57	26.15	1.39829e+06	45733.6	437429	3.9165e+06	1.8167e+07	2.10579e+07	High	Peak Found	High	High	High	High	1
FALSE	High	Master Protein	P09651	Heterogeneous nuclear ribonucleoprotein A1 OS=Homo sapiens OX=9606 GN=HNRNPA1 PE=1 SV=5	0	FALSE	60.272	22	7	78	6	372	38.7	9.13	1566	7	0	0	6.251	0.10143	2.03435e+07	1.27163e+08	36.57	33.6	8.49087e+06	1.47303e+06	3.54389e+06	2.20347e+07	1.27163e+08	1.40383e+08	High	High	High	High	High	High	1
FALSE	High	Master Protein	P24534	Elongation factor 1-beta OS=Homo sapiens OX=9606 GN=EEF1B2 PE=1 SV=3	0	FALSE	60.203	32	5	41	5	225	24.7	4.67	1210	5	0	0	4.702	0.189325	2.88603e+07	1.35693e+08	51.89	31.68	1.17329e+07	1.32114e+06	5.02756e+06	2.33788e+07	1.35693e+08	1.4054e+08	High	High	High	High	High	High	1
FALSE	High	Master Protein	P49591	Serine--tRNA ligase, cytoplasmic OS=Homo sapiens OX=9606 GN=SARS1 PE=1 SV=3	0	FALSE	60.1	30	10	29	10	514	58.7	6.43	516	10	0	0	0.822	0.601128	1.48153e+07	1.21733e+07	19.5	9.64	3.64858e+06	2.02156e+06	2.58087e+06	3.73907e+06	1.06161e+07	1.23481e+07	High	Peak Found	High	High	High	High	1
FALSE	High	Master Protein	P15880	40S ribosomal protein S2 OS=Homo sapiens OX=9606 GN=RPS2 PE=1 SV=2	0	FALSE	60.087	31	8	37	8	293	31.3	10.24	795	8	0	0	1.421	0.445154	1.69259e+07	2.40499e+07	31.12	24.86	6.84328e+06	2.24413e+06	1.78111e+06	5.10664e+06	2.7763e+07	2.31133e+07	High	High	High	High	High	High	1
FALSE	High	Master Protein	Q96A32	Myosin regulatory light chain 2, skeletal muscle isoform OS=Homo sapiens OX=9606 GN=MYLPF PE=1 SV=1	0	FALSE	60.048	60	9	36	9	169	19	5.01	909	9	0	0	0.642	0.671722	2.14306e+07	1.37646e+07	39.27	12.07	7.4593e+06	1.26813e+06	3.74686e+06	4.22785e+06	1.50678e+07	1.13584e+07	High	High	High	High	High	High	1
FALSE	High	Master Protein	P02545	Prelamin-A/C OS=Homo sapiens OX=9606 GN=LMNA PE=1 SV=1	0	FALSE	60.015	28	14	27	14	664	74.1	7.02	399	14	0	0	0.716	0.93807	3.98565e+06	2.855e+06	45.32	28.55	1.38728e+06	204714	726036	1.14888e+06	2.855e+06	2.00771e+06	High	Peak Found	High	High	High	High	1
FALSE	High	Master Protein	P24844	Myosin regulatory light polypeptide 9 OS=Homo sapiens OX=9606 GN=MYL9 PE=1 SV=4	0	FALSE	59.934	45	6	33	2	172	19.8	4.92	882	6	0	0	0.465	0.457742	1.59686e+06	743200	75.34	38.09	1.27535e+06	97373.7	278178	323302	743200	457573	High	High	High	High	High	High	1
FALSE	High	Master Protein	Q3KQU3	MAP7 domain-containing protein 1 OS=Homo sapiens OX=9606 GN=MAP7D1 PE=1 SV=1	0	FALSE	59.663	21	10	16	10	841	92.8	10.11	332	10	0	0	14.694	0.123521	519870	7.6388e+06	65.73	31	381454	37944.6	90562.8	2.10874e+06	1.19367e+07	7.34134e+06	Peak Found	Peak Found	Peak Found	High	High	High	1
FALSE	High	Master Protein	P32969	60S ribosomal protein L9 OS=Homo sapiens OX=9606 GN=RPL9 PE=1 SV=1	0	FALSE	59.484	48	6	27	6	192	21.9	9.95	423	6	0	0	1.382	0.535871	6.38751e+06	8.83028e+06	60.43	11.84	2.98044e+06	252491	1.11272e+06	2.22446e+06	8.83028e+06	8.71406e+06	High	Peak Found	High	High	High	High	1
FALSE	High	Master Protein	Q07666	KH domain-containing, RNA-binding, signal transduction-associated protein 1 OS=Homo sapiens OX=9606 GN=KHDRBS1 PE=1 SV=1	0	FALSE	59.46	19	4	24	3	443	48.2	8.66	622	4	0	1	100	0.213967	233420	6.98487e+07	143.36	28.16	678391	3466.61	40662.5	1.42104e+07	6.98487e+07	7.99848e+07	Peak Found	Peak Found	Peak Found	High	High	High	1
FALSE	High	Master Protein	P63241	Eukaryotic translation initiation factor 5A-1 OS=Homo sapiens OX=9606 GN=EIF5A PE=1 SV=2	0	FALSE	59.372	39	6	31	6	154	16.8	5.24	690	6	0	0	0.292	0.681713	2.23011e+07	6.52022e+06	77.52	36.5	1.09156e+07	371972	3.88491e+06	3.33282e+06	5.61833e+06	6.26632e+06	High	Peak Found	High	High	High	High	1
FALSE	High	Master Protein	P60174	Triosephosphate isomerase OS=Homo sapiens OX=9606 GN=TPI1 PE=1 SV=4	0	FALSE	59.334	39	7	29	7	249	26.7	6.9	488	7	0	0	0.306	0.399027	1.49682e+07	4.58074e+06	57.59	26.42	5.20996e+06	681418	3.58204e+06	1.92476e+06	4.58074e+06	3.5982e+06	High	High	High	High	High	High	1
FALSE	High	Master Protein	O00139	Kinesin-like protein KIF2A OS=Homo sapiens OX=9606 GN=KIF2A PE=1 SV=3	0	FALSE	59.264	18	10	26	10	706	79.9	6.68	710	10	0	0	58.347	0.140174	295023	1.72139e+07	88.06	32.25	247890	11022.4	51393.9	3.22712e+06	2.07744e+07	1.65435e+07	Peak Found	Peak Found	Peak Found	High	High	High	1
FALSE	High	Master Protein	O94973	AP-2 complex subunit alpha-2 OS=Homo sapiens OX=9606 GN=AP2A2 PE=1 SV=2	0	FALSE	59.02	15	9	22	6	939	103.9	6.96	381	9	0	0	3.588	0.454281	496878	1.78262e+06	103.27	42.43	433231	4462.05	86557.5	412739	1.78262e+06	2.9023e+06	High	Peak Found	Peak Found	High	High	High	1
FALSE	High	Master Protein	P45379	Troponin T, cardiac muscle OS=Homo sapiens OX=9606 GN=TNNT2 PE=1 SV=3	0	FALSE	58.959	30	8	39	8	298	35.9	4.97	623	8	0	0	0.479	0.43773	2.60073e+07	1.24651e+07	46.27	46.39	9.05231e+06	4.18325e+06	1.93031e+06	3.82869e+06	1.55339e+07	5.23257e+06	High	High	High	High	High	High	1
FALSE	High	Master Protein	P05997	Collagen alpha-2(V) chain OS=Homo sapiens OX=9606 GN=COL5A2 PE=1 SV=3	0	FALSE	58.953	15	11	23	11	1499	144.8	6.46	252	11	0	0	2.051	0.312587	1.16893e+06	2.39759e+06	62.76	60.7	406867	41030.5	268477	729492	2.39759e+06	6.0054e+06	High	Peak Found	Peak Found	High	High	High	1
FALSE	High	Master Protein	Q14195	Dihydropyrimidinase-related protein 3 OS=Homo sapiens OX=9606 GN=DPYSL3 PE=1 SV=1	0	FALSE	58.837	27	11	17	8	570	61.9	6.49	493	11	0	1	0.226	0.741516	4.0806e+06	920539	92.22	74.91	2.74909e+06	43843.2	710852	858870	785037	884692	High	Peak Found	High	High	Peak Found	Peak Found	1
FALSE	High	Master Protein	Q70UQ0	Inhibitor of nuclear factor kappa-B kinase-interacting protein OS=Homo sapiens OX=9606 GN=IKBIP PE=1 SV=1	0	FALSE	58.721	33	10	29	10	350	39.3	9.17	876	10	0	0	8.62	0.199978	2.89064e+06	2.4917e+07	64.93	14.83	1.24459e+06	84491.8	503558	7.47112e+06	2.4917e+07	3.0286e+07	High	Peak Found	High	High	High	High	1
FALSE	High	Master Protein	P63244	Receptor of activated protein C kinase 1 OS=Homo sapiens OX=9606 GN=RACK1 PE=1 SV=3	0	FALSE	58.711	29	8	51	8	317	35.1	7.69	962	8	0	0	0.34	0.197792	5.56576e+07	1.89454e+07	8.9	35.78	2.05491e+07	7.37939e+06	8.61261e+06	9.69967e+06	1.89454e+07	1.60549e+07	High	High	High	High	High	High	1
FALSE	High	Master Protein	Q8WXF1	Paraspeckle component 1 OS=Homo sapiens OX=9606 GN=PSPC1 PE=1 SV=1	0	FALSE	58.699	25	9	25	9	523	58.7	6.67	544	9	0	0	15.913	0.0981551	659659	1.0497e+07	33.7	6.74	229606	49690	133433	3.5038e+06	9.99255e+06	1.00883e+07	High	Peak Found	Peak Found	High	High	High	1
FALSE	High	Master Protein	Q86XZ4	Spermatogenesis-associated serine-rich protein 2 OS=Homo sapiens OX=9606 GN=SPATS2 PE=1 SV=1	0	FALSE	58.674	21	6	23	6	545	59.5	8.9	454	6	0	0	100	0.160016	29259.7	4.83532e+06	60.77	38.38		2450.22	8070.22	704934	5.17601e+06	4.64703e+06	Not Found	Peak Found	Peak Found	High	High	High	1
FALSE	High	Master Protein	P46063	ATP-dependent DNA helicase Q1 OS=Homo sapiens OX=9606 GN=RECQL PE=1 SV=3	0	FALSE	58.386	23	12	38	12	649	73.4	7.88	648	12	0	0	9.518	0.145149	2.31289e+06	2.20146e+07	55.86	27.51	847130	84774.9	402912	7.79049e+06	1.43261e+07	2.11573e+07	High	Peak Found	High	High	High	High	1
FALSE	High	Master Protein	Q96D15	Reticulocalbin-3 OS=Homo sapiens OX=9606 GN=RCN3 PE=1 SV=1	0	FALSE	58.086	42	10	20	10	328	37.5	4.89	403	10	0	0	0.283	0.663733	1.24248e+07	3.52031e+06	79.42	57.29	5.10704e+06	115697	2.16444e+06	1.42938e+06	1.15994e+06	3.38322e+06	High	Peak Found	High	High	Peak Found	High	1
FALSE	High	Master Protein	Q9H4M9	EH domain-containing protein 1 OS=Homo sapiens OX=9606 GN=EHD1 PE=1 SV=2	0	FALSE	58.008	30	14	21	13	534	60.6	6.83	263	14	0	1	0.33	0.656031	7.36534e+06	2.43213e+06	70.12	13.62	2.56364e+06	132682	1.2908e+06	590751	2.43213e+06	2.38972e+06	High	Peak Found	High	Peak Found	High	High	1
FALSE	High	Master Protein	P52209	6-phosphogluconate dehydrogenase, decarboxylating OS=Homo sapiens OX=9606 GN=PGD PE=1 SV=3	0	FALSE	57.778	22	8	28	8	483	53.1	7.23	672	8	0	0	0.357	0.549063	2.1443e+07	7.6608e+06	62.83	11.49	7.46362e+06	701030	4680279	2.77422e+06	7.6608e+06	7.00483e+06	High	High	High	High	High	High	1
FALSE	High	Master Protein	O15075	Serine/threonine-protein kinase DCLK1 OS=Homo sapiens OX=9606 GN=DCLK1 PE=1 SV=2	0	FALSE	57.732	14	10	34	10	740	82.2	8.66	592	10	0	0	2.817	0.308774	7.77845e+06	2.19136e+07	56.77	19.55	2.70743e+06	287319	1.5073e+06	4.80205e+06	2.19136e+07	2.20017e+07	High	High	High	High	High	High	1
FALSE	High	Master Protein	P62241	40S ribosomal protein S8 OS=Homo sapiens OX=9606 GN=RPS8 PE=1 SV=2	0	FALSE	57.727	29	6	45	6	208	24.2	10.32	924	6	0	0	2.902	0.272308	1.6819e+07	4.8802e+07	48.12	39.28	5.85413e+06	802870	3.11003e+06	6.69823e+06	4.91016e+07	4.69016e+07	High	High	High	High	High	High	1
FALSE	High	Master Protein	P61160	Actin-related protein 2 OS=Homo sapiens OX=9606 GN=ACTR2 PE=1 SV=1	0	FALSE	57.705	27	8	29	8	394	44.7	6.74	389	8	0	0	0.196	0.47295	8.23927e+06	1.61252e+06	81.33	75.18	5.62489e+06	254595	1.4353e+06	1.5048e+06	1.61252e+06	1.31003e+06	High	High	High	High	High	High	1
FALSE	High	Master Protein	Q8WUM4	Programmed cell death 6-interacting protein OS=Homo sapiens OX=9606 GN=PDCD6IP PE=1 SV=1	0	FALSE	57.61	19	12	25	12	868	96	6.52	382	12	0	0	0.28	0.643252	1.02078e+07	2.85769e+06	71.41	16.89	3.55301e+06	171413	1.83737e+06	1.08524e+06	2.54907e+06	2.74641e+06	High	Peak Found	High	High	High	High	1
FALSE	High	Master Protein	P09525	Annexin A4 OS=Homo sapiens OX=9606 GN=ANXA4 PE=1 SV=4	0	FALSE	57.544	37	11	33	10	319	35.9	6.13	550	11	0	0	0.177	0.47453	1.37587e+07	2.43279e+06	68.2	53.25	5.19919e+06	294145	2.39681e+06	1.5384e+06	1.90823e+06	2.33805e+06	High	High	High	High	High	High	1
FALSE	High	Master Protein	P61204	ADP-ribosylation factor 3 OS=Homo sapiens OX=9606 GN=ARF3 PE=1 SV=2	0	FALSE	57.523	49	7	25	3	181	20.6	7.43	706	7	0	0	0.301	0.613111	6.46358e+06	1.94511e+06	62.79	47.75	2.49041e+06	185436	1.12597e+06	1.24224e+06	1.94511e+06	1.76254e+06	High	Peak Found	High	High	High	High	1
FALSE	High	Master Protein	Q9NY33	Dipeptidyl peptidase 3 OS=Homo sapiens OX=9606 GN=DPP3 PE=1 SV=2	0	FALSE	57.349	20	9	15	9	737	82.5	5.1	302	9	0	0	0.179	0.454877	6.04596e+06	1.08518e+06	62.98	50.12	2.13561e+06	161619	1.05322e+06	715458	1.08518e+06	974074	High	Peak Found	High	High	High	Peak Found	1
FALSE	High	Master Protein	Q96CT7	Coiled-coil domain-containing protein 124 OS=Homo sapiens OX=9606 GN=CCDC124 PE=1 SV=1	0	FALSE	57.243	26	6	33	6	223	25.8	9.54	755	6	0	0	10.572	0.0886278	1.09532e+06	1.15803e+07	33.1	15.68	559548	111367	190808	2.98749e+06	1.33474e+07	1.11293e+07	High	Peak Found	Peak Found	High	High	High	1
FALSE	High	Master Protein	Q96FX7	tRNA (adenine(58)-N(1))-methyltransferase catalytic subunit TRMT61A OS=Homo sapiens OX=9606 GN=TRMT61A PE=1 SV=1	0	FALSE	56.377	36	6	29	6	289	31.4	7.36	260	6	0	0	9.519	0.206172	706909	6.72901e+06	69.01	23.29	304969	16761	123146	2.71654e+06	5.60654e+06	6.46698e+06	Peak Found	Peak Found	Peak Found	High	High	High	1
FALSE	High	Master Protein	Q14203	Dynactin subunit 1 OS=Homo sapiens OX=9606 GN=DCTN1 PE=1 SV=3	0	FALSE	56.19	17	13	17	13	1278	141.6	5.81	195	13	0	0	0.686	0.988448	2.50376e+06	1.71726e+06	87.92	32.69	1.70756e+06	47225	436162	708010	1.71726e+06	1.12738e+06	High	Peak Found	High	Peak Found	High	High	1
FALSE	High	Master Protein	P09455	Retinol-binding protein 1 OS=Homo sapiens OX=9606 GN=RBP1 PE=1 SV=2	0	FALSE	56.07	56	9	33	9	135	15.8	5.11	651	9	0	0	0.231	0.671722	2.43911e+07	5.64346e+06	94.21	88.94	1.77637e+07	304225	4.24901e+06	5.57769e+06	3.22901e+06	5.4237e+06	High	High	High	High	High	High	1
FALSE	High	Master Protein	Q06830	Peroxiredoxin-1 OS=Homo sapiens OX=9606 GN=PRDX1 PE=1 SV=1	0	FALSE	55.963	38	10	54	8	199	22.1	8.13	956	10	0	3	0.315	0.452987	1.19463e+08	3.76661e+07	50.72	39.2	4.18345e+07	5.09147e+06	2.08109e+07	1.90534e+07	3.76661e+07	2.84315e+07	High	High	High	High	High	High	1
FALSE	High	Master Protein	O60701	UDP-glucose 6-dehydrogenase OS=Homo sapiens OX=9606 GN=UGDH PE=1 SV=1	0	FALSE	55.732	35	11	23	11	494	55	7.12	257	11	0	0	0.189	0.710272	1.2821e+07	2.42128e+06	87.87	90.21	6.43164e+06	47126.9	2.23346e+06	1.70394e+06	501271	2.32699e+06	High	Peak Found	High	High	Peak Found	High	1
FALSE	High	Master Protein	Q9H0D6	5'-3' exoribonuclease 2 OS=Homo sapiens OX=9606 GN=XRN2 PE=1 SV=1	0	FALSE	55.46	17	12	18	12	950	108.5	7.47	303	12	0	0	10.263	0.123521	481345	4.94018e+06	48.95	19.2	238606	30540.3	83851.7	1.95094e+06	4.40749e+06	4.74781e+06	High	Peak Found	Peak Found	High	High	High	1
FALSE	High	Master Protein	Q96DH6	RNA-binding protein Musashi homolog 2 OS=Homo sapiens OX=9606 GN=MSI2 PE=1 SV=1	0	FALSE	55.36	25	7	22	7	328	35.2	8.48	611	7	0	0	16.802	0.0498728	1.08566e+06	1.82415e+07	32.16	41.94	377884	144655	100536	4.69278e+06	3.25531e+07	1.75311e+07	Peak Found	Peak Found	Peak Found	High	High	High	1
FALSE	High	Master Protein	P08708	40S ribosomal protein S17 OS=Homo sapiens OX=9606 GN=RPS17 PE=1 SV=2	0	FALSE	55.354	41	4	35	4	135	15.5	9.85	752	4	0	0	4.056	0.295524	7.91197e+06	3.20885e+07	51.96	53.56	3.2857e+06	368928	1.37829e+06	2.93354e+06	3.20885e+07	3.20211e+07	High	High	High	High	High	High	1
FALSE	High	Master Protein	Q8WU90	Zinc finger CCCH domain-containing protein 15 OS=Homo sapiens OX=9606 GN=ZC3H15 PE=1 SV=1	0	FALSE	55.351	34	9	18	9	426	48.6	5.31	348	9	0	0	19.675	0.186463	561066	1.10388e+07	50.89	38.53	284631		67060.3	1.54131e+06	1.10388e+07	1.06307e+07	High	Not Found	Peak Found	High	High	High	1
FALSE	High	Master Protein	P40227	T-complex protein 1 subunit zeta OS=Homo sapiens OX=9606 GN=CCT6A PE=1 SV=3	0	FALSE	55.254	28	12	26	12	531	58	6.68	408	12	0	0	0.492	0.927455	1.116e+07	5.49261e+06	66.63	26.8	4.6198e+06	285525	1.9441e+06	1.62406e+06	8.34375e+06	5.27873e+06	High	Peak Found	High	High	High	High	1
FALSE	High	Master Protein	O14879	Interferon-induced protein with tetratricopeptide repeats 3 OS=Homo sapiens OX=9606 GN=IFIT3 PE=1 SV=1	0	FALSE	55.092	21	6	9	6	490	56	5.2	354	6	0	0	11.471	0.392762	389878	4.47243e+06	17.75	77.06	119617		77052.2	1.37372e+06	485041	5.55462e+06	Peak Found	Not Found	Peak Found	High	Peak Found	High	1
FALSE	High	Master Protein	Q8WWI1	LIM domain only protein 7 OS=Homo sapiens OX=9606 GN=LMO7 PE=1 SV=3	0	FALSE	55.042	10	10	15	10	1683	192.6	8.09	233	10	0	0	3.548	0.205379	713847	2.53289e+06	17.12	41.4	248467	79958.3	148064	407273	3.27724e+06	2.43426e+06	High	Peak Found	Peak Found	High	High	High	1
FALSE	High	Master Protein	Q9Y224	RNA transcription, translation and transport factor protein OS=Homo sapiens OX=9606 GN=RTRAF PE=1 SV=1	0	FALSE	55.004	34	6	24	6	244	28.1	6.65	695	6	0	0	6.7	0.0981551	3.00315e+06	2.01197e+07	40.23	27.98	1.4971e+06	244983	523158	4.52759e+06	2.61088e+07	1.93363e+07	High	Peak Found	Peak Found	High	High	High	1
FALSE	High	Master Protein	P48735	Isocitrate dehydrogenase [NADP], mitochondrial OS=Homo sapiens OX=9606 GN=IDH2 PE=1 SV=2	0	FALSE	54.96	25	10	32	9	452	50.9	8.69	414	10	0	0	0.511	0.624049	8.77304e+06	4.47892e+06	94.52	40.72	8.60208e+06	352123	1.52829e+06	2.20576e+06	4.47892e+06	3.10162e+06	High	Peak Found	High	High	High	High	1
FALSE	High	Master Protein	Q13561	Dynactin subunit 2 OS=Homo sapiens OX=9606 GN=DCTN2 PE=1 SV=4	0	FALSE	54.695	32	9	24	9	401	44.2	5.21	408	9	0	0	0.421	0.639988	8.10309e+06	3.4095e+06	59.94	6.3	2.97486e+06	253639	1.41158e+06	1.11646e+06	3.4095e+06	3.07957e+06	High	Peak Found	High	High	High	High	1
FALSE	High	Master Protein	P45974	Ubiquitin carboxyl-terminal hydrolase 5 OS=Homo sapiens OX=9606 GN=USP5 PE=1 SV=2	0	FALSE	54.617	16	10	19	10	858	95.7	5.03	304	10	0	0	0.177	0.448738	7.44473e+06	1.31535e+06	71.09	40.05	3.44405e+06	174169	1.29689e+06	671455	1.31535e+06	984901	High	Peak Found	High	High	High	High	1
FALSE	High	Master Protein	O15460	Prolyl 4-hydroxylase subunit alpha-2 OS=Homo sapiens OX=9606 GN=P4HA2 PE=1 SV=1	0	FALSE	54.525	21	8	33	8	535	60.9	5.71	804	8	0	0	0.498	0.7456	1.35318e+07	6.73549e+06	53.92	47.24	4.70997e+06	555174	2.62867e+06	2.06883e+06	4.96536e+06	1.17072e+07	High	High	High	High	High	High	1
FALSE	High	Master Protein	Q9UHD8	Septin-9 OS=Homo sapiens OX=9606 GN=SEPTIN9 PE=1 SV=2	0	FALSE	54.332	27	10	28	10	586	65.4	8.97	256	10	0	0	0.552	0.782346	8.23903e+06	4.54804e+06	54.34	11.21	2.86774e+06	342450	1.65244e+06	1.39477e+06	5.48767e+06	4.37093e+06	High	Peak Found	High	High	High	High	1
FALSE	High	Master Protein	O95470	Sphingosine-1-phosphate lyase 1 OS=Homo sapiens OX=9606 GN=SGPL1 PE=1 SV=3	0	FALSE	54.33	22	9	19	9	568	63.5	9.16	345	9	0	0	34.613	0.126438	195126	6.75398e+06	87.65	49.87	186183	10576.8	33991.6	954940	9.54045e+06	6.49097e+06	Peak Found	Peak Found	Peak Found	High	High	High	1
FALSE	High	Master Protein	O15371	Eukaryotic translation initiation factor 3 subunit D OS=Homo sapiens OX=9606 GN=EIF3D PE=1 SV=1	0	FALSE	54.072	22	8	22	8	548	63.9	6.05	439	8	0	0	1.395	0.697042	4.21496e+06	5.88167e+06	20.62	40.11	1.9797e+06	518758	734259	1.03255e+06	7.95221e+06	5.65264e+06	High	Peak Found	High	High	High	High	1
FALSE	High	Master Protein	Q9UQ80	Proliferation-associated protein 2G4 OS=Homo sapiens OX=9606 GN=PA2G4 PE=1 SV=3	0	FALSE	54.07	29	8	57	8	394	43.8	6.55	765	8	0	0	4.173	0.199514	7.513e+06	3.13481e+07	7.54	39	2.31024e+06	996115	1.3319e+06	4.79371e+06	3.63675e+07	3.01274e+07	High	High	High	High	High	High	1
FALSE	High	Master Protein	Q8NEY1	Neuron navigator 1 OS=Homo sapiens OX=9606 GN=NAV1 PE=1 SV=2	0	FALSE	53.981	11	11	14	11	1877	202.3	8.07	77	11	0	0	5.471	0.10828	243748	1.3335e+06	21.48	40.32	98871		36436.1	340403	1.3335e+06	2.21949e+06	Peak Found	Not Found	Peak Found	Peak Found	High	High	1
FALSE	High	Master Protein	P49411	Elongation factor Tu, mitochondrial OS=Homo sapiens OX=9606 GN=TUFM PE=1 SV=2	0	FALSE	53.929	27	9	25	9	452	49.5	7.61	562	9	0	0	0.239	0.525855	9.16657e+06	2.19163e+06	72.98	26.13	4.5385e+06	216736	1.59684e+06	1.02956e+06	2.19163e+06	2.09626e+06	High	Peak Found	High	High	High	High	1
FALSE	High	Master Protein	P11586	C-1-tetrahydrofolate synthase, cytoplasmic OS=Homo sapiens OX=9606 GN=MTHFD1 PE=1 SV=4	0	FALSE	53.544	18	12	15	12	935	101.5	7.3	220	12	0	0	0.36	0.747256	3.70336e+06	1.33194e+06	82.17	65.45	2.42993e+06	96874.8	645135	1.11232e+06	1.33194e+06	1.18786e+06	High	Peak Found	Peak Found	High	Peak Found	High	1
FALSE	High	Master Protein	Q9P2E3	NFX1-type zinc finger-containing protein 1 OS=Homo sapiens OX=9606 GN=ZNFX1 PE=2 SV=2	0	FALSE	53.498	8	12	19	12	1918	220.1	7.3	322	12	0	0	2.12	0.562285	1.62897e+06	3.45339e+06	111.8	25.22	9092.57	215978	811781	761409	4.17083e+06	3.31891e+06	Peak Found	Peak Found	Peak Found	Peak Found	High	High	1
FALSE	High	Master Protein	P17480	Nucleolar transcription factor 1 OS=Homo sapiens OX=9606 GN=UBTF PE=1 SV=1	0	FALSE	53.478	15	10	24	10	764	89.4	5.81	339	10	0	0	29.324	0.218471	282917	8.29636e+06	90.67	34.11	191944	3896.52	49284.9	1.38832e+06	8.29636e+06	8.91693e+06	Peak Found	Peak Found	Peak Found	High	High	High	1
FALSE	High	Master Protein	P51116	Fragile X mental retardation syndrome-related protein 2 OS=Homo sapiens OX=9606 GN=FXR2 PE=1 SV=2	0	FALSE	53.434	24	10	21	8	673	74.2	6.23	384	10	0	1	4.337	0.292241	1.42786e+06	6.19213e+06	19.66	77.7	351837	189314	257588	796044	1.42362e+07	5.951e+06	Peak Found	Peak Found	High	High	High	High	1
FALSE	High	Master Protein	P67936	Tropomyosin alpha-4 chain OS=Homo sapiens OX=9606 GN=TPM4 PE=1 SV=3	0	FALSE	53.376	20	8	71	2	248	28.5	4.69	1118	8	0	0	16.471		108639	1.78941e+06	67.99			8529.41	31960	549624			High	High	High	High	Not Found	Not Found	1
FALSE	High	Master Protein	P18085	ADP-ribosylation factor 4 OS=Homo sapiens OX=9606 GN=ARF4 PE=1 SV=3	0	FALSE	53.319	57	9	26	5	180	20.5	7.14	442	9	0	4	0.216	0.467542	2.25896e+07	4.87931e+06	70.34	61.47	1.22898e+07	745509	3.93517e+06	3769613	4.3953e+06	4.68931e+06	High	Peak Found	High	High	High	High	1
FALSE	High	Master Protein	P54727	UV excision repair protein RAD23 homolog B OS=Homo sapiens OX=9606 GN=RAD23B PE=1 SV=1	0	FALSE	53.214	29	6	23	6	409	43.1	4.84	518	6	0	0	0.346	0.641295	1.2809e+07	4.43788e+06	70.54	5.86	4.45841e+06	266602	2.68799e+06	1.36311e+06	4.04275e+06	4.34019e+06	High	High	High	High	High	High	1
FALSE	High	Master Protein	O94979	Protein transport protein Sec31A OS=Homo sapiens OX=9606 GN=SEC31A PE=1 SV=3	0	FALSE	53.091	12	11	14	11	1220	132.9	6.89	186	11	0	0	0.221	0.656229	5.33521e+06	1.18076e+06	83.48	49.51	2.82721e+06	61918.1	929408	704681	928371	1.13479e+06	High	Peak Found	High	High	Peak Found	High	1
FALSE	High	Master Protein	Q99832	T-complex protein 1 subunit eta OS=Homo sapiens OX=9606 GN=CCT7 PE=1 SV=2	0	FALSE	52.917	21	9	20	9	543	59.3	7.65	453	9	0	0	0.582	0.975404	7.24724e+06	4.2159e+06	77.92	29.41	3.75197e+06	134317	1.26249e+06	1.07702e+06	6.13173e+06	4.05173e+06	High	Peak Found	High	High	High	High	1
FALSE	High	Master Protein	Q13144	Translation initiation factor eIF-2B subunit epsilon OS=Homo sapiens OX=9606 GN=EIF2B5 PE=1 SV=3	0	FALSE	52.806	13	5	14	5	721	80.3	5.08	349	5	0	0	26.967	0.417299	115573	3.11664e+06	108.7	53.25	111211		7282.54	367582	4.16333e+06	2.99528e+06	Peak Found	Not Found	Peak Found	High	High	High	1
FALSE	High	Master Protein	O60763	General vesicular transport factor p115 OS=Homo sapiens OX=9606 GN=USO1 PE=1 SV=2	0	FALSE	52.67	18	12	14	12	962	107.8	4.91	211	12	0	0	0.142	0.377899	5.0598e+06	720907	66.11	55.92	2.31344e+06	151781	881431	534632	711543	692834	High	Peak Found	High	High	Peak Found	Peak Found	1
FALSE	High	Master Protein	Q96HC4	PDZ and LIM domain protein 5 OS=Homo sapiens OX=9606 GN=PDLIM5 PE=1 SV=5	0	FALSE	52.559	25	10	32	10	596	63.9	8.21	269	10	0	0	0.366	0.70892	6.44241e+06	2.35898e+06	82.84	59.73	4.16156e+06	153446	1.12229e+06	1.63209e+06	1.80376e+06	2.26712e+06	High	Peak Found	High	High	High	High	1
FALSE	High	Master Protein	Q01518	Adenylyl cyclase-associated protein 1 OS=Homo sapiens OX=9606 GN=CAP1 PE=1 SV=5	0	FALSE	52.541	24	9	27	8	475	51.9	8.06	459	9	0	1	0.215	0.624448	1.62909e+07	3.5005e+06	73.58	61.54	6.71132e+06	268643	2.83792e+06	2.63888e+06	2.9964e+06	3.36419e+06	High	Peak Found	High	High	High	High	1
FALSE	High	Master Protein	Q96MG2	Junctional sarcoplasmic reticulum protein 1 OS=Homo sapiens OX=9606 GN=JSRP1 PE=1 SV=1	0	FALSE	52.477	28	5	25	5	331	36.3	9.38	456	5	0	0	26.186	0.13101	746452	1.95462e+07	38.01	86.37	299803	50298.1	130034	2.33414e+06	5.12894e+07	1.87851e+07	High	Peak Found	Peak Found	High	High	High	1
FALSE	High	Master Protein	P40261	Nicotinamide N-methyltransferase OS=Homo sapiens OX=9606 GN=NNMT PE=1 SV=1	0	FALSE	52.169	24	5	28	5	264	29.6	5.74	803	5	0	0	0.235	0.479334	2.39468e+07	5.61593e+06	75.18	37.61	1.40428e+07	719220	4.1716e+06	3.14988e+06	5.57879e+06	5.39724e+06	High	High	High	High	High	High	1
FALSE	High	Master Protein	P16615	Sarcoplasmic/endoplasmic reticulum calcium ATPase 2 OS=Homo sapiens OX=9606 GN=ATP2A2 PE=1 SV=1	0	FALSE	52.002	14	12	26	12	1042	114.7	5.34	303	12	0	0	0.705	0.94963	6.65381e+06	4.69081e+06	71.62	26.07	3.40754e+06	182070	1.15911e+06	1.4408e+06	3.02198e+06	4.94287e+06	High	Peak Found	High	High	High	High	1
FALSE	High	Master Protein	O95817	BAG family molecular chaperone regulator 3 OS=Homo sapiens OX=9606 GN=BAG3 PE=1 SV=3	0	FALSE	51.991	32	10	15	10	575	61.6	6.95	299	10	0	0	0.368	0.108447	7.55487e+06	2.78104e+06	17.72	7.15	2.65735e+06	726727	1.31608e+06	854205	2.47555e+06	2.72171e+06	High	Peak Found	High	High	High	High	1
FALSE	High	Master Protein	P37802	Transgelin-2 OS=Homo sapiens OX=9606 GN=TAGLN2 PE=1 SV=3	0	FALSE	51.988	50	8	28	8	199	22.4	8.25	771	8	0	0	0.356	0.525855	2.62484e+07	9.34065e+06	62.11	26.61	9.13622e+06	728045	4.61531e+06	2.86901e+06	9.36635e+06	5.39816e+06	High	High	High	High	High	High	1
FALSE	High	Master Protein	Q14103	Heterogeneous nuclear ribonucleoprotein D0 OS=Homo sapiens OX=9606 GN=HNRNPD PE=1 SV=1	0	FALSE	51.901	16	7	48	6	355	38.4	7.81	1258	7	0	0	19.826	0.0503687	5.15046e+06	1.02114e+08	24.76	11.1	2.14726e+06	490838	897225	3.13647e+07	1.03263e+08	8.08768e+07	High	High	High	High	High	High	1
FALSE	High	Master Protein	P35241	Radixin OS=Homo sapiens OX=9606 GN=RDX PE=1 SV=1	0	FALSE	51.873	16	9	38	3	583	68.5	6.37	631	9	0	0	4.936	0.275871	426054	2.10291e+06	38.49	52.64	148296	38135.2	109828	202186	2.24839e+06	2.02102e+06	Peak Found	Peak Found	Peak Found	High	High	High	1
FALSE	High	Master Protein	P39023	60S ribosomal protein L3 OS=Homo sapiens OX=9606 GN=RPL3 PE=1 SV=2	0	FALSE	51.722	24	8	21	8	403	46.1	10.18	265	8	0	0	0.488	0.998865	5.22896e+06	2.55132e+06	95.2	65.07	4.02042e+06	76557.5	910900	2.00066e+06	2.11197e+06	2.45197e+06	High	Peak Found	High	High	High	High	1
FALSE	High	Master Protein	P55084	Trifunctional enzyme subunit beta, mitochondrial OS=Homo sapiens OX=9606 GN=HADHB PE=1 SV=3	0	FALSE	51.478	34	12	28	12	474	51.3	9.41	453	12	0	0	1.137	0.70688	7.40699e+06	8.42531e+06	55.86	30.16	3.62594e+06	370479	1.29032e+06	3.15241e+06	5.45373e+06	8.09723e+06	High	High	High	High	High	High	1
FALSE	High	Master Protein	Q53GG5	PDZ and LIM domain protein 3 OS=Homo sapiens OX=9606 GN=PDLIM3 PE=1 SV=1	0	FALSE	51.407	22	6	19	6	364	39.2	6.89	468	6	0	0	0.502	0.452577	6.95913e+06	3.49335e+06	60.49	23.42	2.42225e+06	512485	2.34446e+06	942069	4.76654e+06	3.35731e+06	High	High	High	High	High	High	1
FALSE	High	Master Protein	O75874	Isocitrate dehydrogenase [NADP] cytoplasmic OS=Homo sapiens OX=9606 GN=IDH1 PE=1 SV=2	0	FALSE	51.271	34	11	19	10	414	46.6	7.01	275	11	0	1	0.241	0.601044	8.49097e+06	2.04534e+06	78.07	42.56	4.41853e+06	157586	1479152	1.20775e+06	1.93494e+06	1.9657e+06	High	Peak Found	High	High	High	High	1
FALSE	High	Master Protein	Q00325	Phosphate carrier protein, mitochondrial OS=Homo sapiens OX=9606 GN=SLC25A3 PE=1 SV=2	0	FALSE	51.069	19	7	29	7	362	40.1	9.38	357	7	0	0	1.105	0.669386	7.84775e+06	8.67414e+06	71.22	7.86	4.38555e+06	261682	1.3671e+06	2.887e+06	8.03129e+06	8.33636e+06	High	Peak Found	High	High	High	High	1
FALSE	High	Master Protein	Q15629	Translocating chain-associated membrane protein 1 OS=Homo sapiens OX=9606 GN=TRAM1 PE=1 SV=3	0	FALSE	50.922	14	5	36	5	374	43	9.63	966	5	0	0	10.692	0.189325	605103	6.46984e+06	70.43	34.9	301624	16791.6	105411	1.98723e+06	5.73992e+06	1.02561e+07	High	Peak Found	Peak Found	High	High	High	1
FALSE	High	Master Protein	P48643	T-complex protein 1 subunit epsilon OS=Homo sapiens OX=9606 GN=CCT5 PE=1 SV=1	0	FALSE	50.792	25	13	31	13	541	59.6	5.66	425	13	0	0	0.655	0.984089	8.39308e+06	5.49741e+06	72.01	11.1	4.30457e+06	225298	1.4621e+06	1.68855e+06	6.11006e+06	4.69844e+06	High	Peak Found	High	High	High	High	1
FALSE	High	Master Protein	P27348	14-3-3 protein theta OS=Homo sapiens OX=9606 GN=YWHAQ PE=1 SV=1	0	FALSE	50.762	28	7	31	5	245	27.7	4.78	586	7	0	0	0.434	0.865457	4.48535e+06	1.94719e+06	74.37	55.32	2.26829e+06	101381	781361	1.26846e+06	1.94719e+06	1.4589e+06	High	Peak Found	High	High	High	High	1
FALSE	High	Master Protein	P12081	Histidine--tRNA ligase, cytoplasmic OS=Homo sapiens OX=9606 GN=HARS1 PE=1 SV=2	0	FALSE	50.745	26	12	31	12	509	57.4	5.88	438	12	0	0	1.67	0.396425	6.10976e+06	1.02049e+07	56.5	21.19	2.12661e+06	235529	1.22823e+06	4.30009e+06	1.02049e+07	9.21975e+06	High	Peak Found	High	High	High	High	1
FALSE	High	Master Protein	O00303	Eukaryotic translation initiation factor 3 subunit F OS=Homo sapiens OX=9606 GN=EIF3F PE=1 SV=1	0	FALSE	50.255	27	7	28	7	357	37.5	5.45	567	7	0	0	1.777	0.472708	5.2831e+06	9.38662e+06	22.76	46.3	2.64948e+06	688237	920331	1.76419e+06	1.49668e+07	9.0211e+06	High	High	High	High	High	High	1
FALSE	High	Master Protein	O75112	LIM domain-binding protein 3 OS=Homo sapiens OX=9606 GN=LDB3 PE=1 SV=2	0	FALSE	50.147	20	8	17	8	727	77.1	8.13	177	8	0	0	0.761	0.47453	2.45404e+06	1.86705e+06	78.46	54.08	2.6344e+06	325371	333002	793539	1.86705e+06	702744	High	High	High	High	High	Peak Found	1
FALSE	High	Master Protein	Q8WWM7	Ataxin-2-like protein OS=Homo sapiens OX=9606 GN=ATXN2L PE=1 SV=2	0	FALSE	49.819	13	9	23	9	1075	113.3	8.59	218	9	0	0	3.186	0.366355	1.35479e+06	4.31573e+06	2.76	60.82	463358	179625	244741	546914	7.14753e+06	4.14767e+06	High	Peak Found	Peak Found	High	High	High	1
FALSE	High	Master Protein	Q9UPY3	Endoribonuclease Dicer OS=Homo sapiens OX=9606 GN=DICER1 PE=1 SV=3	0	FALSE	49.742	8	13	20	12	1922	218.5	5.68	307	13	0	1	10.868	0.21338	375264	4.07852e+06	73.9	19.35	130617	8577.53	94107.9	1.23706e+06	5.58142e+06	3.9197e+06	Peak Found	Not Found	Peak Found	High	High	High	1
FALSE	High	Master Protein	P31946	14-3-3 protein beta/alpha OS=Homo sapiens OX=9606 GN=YWHAB PE=1 SV=3	0	FALSE	49.496	37	6	34	4	246	28.1	4.83	814	6	0	0	0.29	0.613743	1.13944e+07	3.2995e+06	68.94	44.29	4.77323e+06	260782	1.98493e+06	1.86642e+06	2.73665e+06	3.17102e+06	High	Peak Found	High	High	High	High	1
FALSE	High	Master Protein	P11413	Glucose-6-phosphate 1-dehydrogenase OS=Homo sapiens OX=9606 GN=G6PD PE=1 SV=4	0	FALSE	49.494	30	12	23	12	515	59.2	6.84	382	12	0	0	0.214	0.554266	1.06249e+07	2.27897e+06	78.35	62.86	3.69818e+06	112315	2.18349e+06	980184	656665	2.19023e+06	High	Peak Found	High	High	High	High	1
FALSE	High	Master Protein	O75396	Vesicle-trafficking protein SEC22b OS=Homo sapiens OX=9606 GN=SEC22B PE=1 SV=5	0	FALSE	49.38	44	7	19	7	215	24.7	8.51	589	7	0	0	0.629	0.92386	5.1882e+06	3.26115e+06	83.46	28.58	3.07073e+06	88862.8	903800	1.00167e+06	1.89831e+06	3.20604e+06	High	Peak Found	High	High	High	High	1
FALSE	High	Master Protein	P49916	DNA ligase 3 OS=Homo sapiens OX=9606 GN=LIG3 PE=1 SV=2	0	FALSE	49.301	15	12	19	12	1009	112.8	9.01	224	12	0	0	3.436	0.202615	906320	3.11402e+06	56.6	34.95	315461	31801.6	161849	956481	5.43644e+06	2.95071e+06	Peak Found	Peak Found	Peak Found	High	High	High	1
FALSE	High	Master Protein	Q9Y305	Acyl-coenzyme A thioesterase 9, mitochondrial OS=Homo sapiens OX=9606 GN=ACOT9 PE=1 SV=2	0	FALSE	49.193	28	10	19	10	439	49.9	8.6	298	10	0	0	3.504	0.275871	1.33634e+06	4.68194e+06	60.33	10.71	813816	82071.5	232795	1.30475e+06	4.68194e+06	5.05267e+06	High	Peak Found	High	High	High	High	1
FALSE	High	Master Protein	Q14011	Cold-inducible RNA-binding protein OS=Homo sapiens OX=9606 GN=CIRBP PE=1 SV=1	0	FALSE	49.16	32	4	42	4	172	18.6	9.51	1513	4	0	0	11.719	0.0886278	4.70673e+06	5.51597e+07	38.2	15.8	2.46469e+06	435215	819925	2.05353e+07	4.91278e+07	5.30118e+07	High	High	High	High	High	High	1
FALSE	High	Master Protein	Q16181	Septin-7 OS=Homo sapiens OX=9606 GN=SEPTIN7 PE=1 SV=2	0	FALSE	48.917	27	9	27	8	437	50.6	8.63	353	9	0	1	0.405	0.656031	1.44503e+07	5.85779e+06	63.66	4.94	5.60887e+06	400643	2.51728e+06	1.79924e+06	5.5756e+06	5.91501e+06	High	High	High	High	High	High	1
FALSE	High	Master Protein	Q8WVV9	Heterogeneous nuclear ribonucleoprotein L-like OS=Homo sapiens OX=9606 GN=HNRNPLL PE=1 SV=1	0	FALSE	48.875	30	9	12	9	542	60	7.72	247	9	0	0	35.511	0.179943	83760.6	2.9744e+06	75.34	21.37	40235.7	1588.94	14591.3	664242	3.34344e+06	2.85858e+06	Peak Found	Peak Found	Peak Found	High	High	High	1
FALSE	High	Master Protein	P61163	Alpha-centractin OS=Homo sapiens OX=9606 GN=ACTR1A PE=1 SV=1	0	FALSE	48.852	32	7	18	5	376	42.6	6.64	330	7	0	2	0.699	0.808688	3.555e+06	2.48616e+06	91.61	34.93	3.50747e+06	172075	619290	1.25333e+06	2.48616e+06	2.09912e+06	High	Peak Found	High	High	High	High	1
FALSE	High	Master Protein	Q02878	60S ribosomal protein L6 OS=Homo sapiens OX=9606 GN=RPL6 PE=1 SV=3	0	FALSE	48.823	32	7	26	7	288	32.7	10.58	514	7	0	0	0.489	0.930219	9.42678e+06	4.60736e+06	60.54	49.59	3.28116e+06	284069	1.69914e+06	2.7813e+06	3.69282e+06	4.42794e+06	High	Peak Found	High	High	High	High	1
FALSE	High	Master Protein	P15531	Nucleoside diphosphate kinase A OS=Homo sapiens OX=9606 GN=NME1 PE=1 SV=1	0	FALSE	48.61	51	7	40	3	152	17.1	6.19	324	7	0	5	0.33	0.525747	2.40875e+07	7.95693e+06	63.4	36.37	8.38409e+06	808228	5.46442e+06	3.83534e+06	7.95693e+06	5.9831e+06	High	Peak Found	High	High	High	High	1
FALSE	High	Master Protein	Q99623	Prohibitin-2 OS=Homo sapiens OX=9606 GN=PHB2 PE=1 SV=2	0	FALSE	48.396	35	8	21	8	299	33.3	9.83	535	8	0	0	0.863	0.80811	8.48347e+06	7.32475e+06	65.11	27.68	3.90727e+06	269606	1.47784e+06	2.91941e+06	5.404e+06	7.03952e+06	High	Peak Found	High	High	High	High	1
FALSE	High	Master Protein	Q9Y281	Cofilin-2 OS=Homo sapiens OX=9606 GN=CFL2 PE=1 SV=1	0	FALSE	48.247	48	6	31	3	166	18.7	7.88	544	6	0	0	0.296	0.308774	6.0905e+06	1.80038e+06	49.94	32.29	2.51159e+06	300899	1.06098e+06	700188	1.80038e+06	1.11135e+06	High	High	High	High	High	High	1
FALSE	High	Master Protein	P11387	DNA topoisomerase 1 OS=Homo sapiens OX=9606 GN=TOP1 PE=1 SV=2	0	FALSE	48.23	16	12	32	12	765	90.7	9.31	453	12	0	0	25.01	0.104533	1.04136e+06	2.60448e+07	50.12	24.27	408125	48842.3	181408	5.585e+06	2.99747e+07	2.50306e+07	Peak Found	Peak Found	Peak Found	High	High	High	1
FALSE	High	Master Protein	Q9NVI7	ATPase family AAA domain-containing protein 3A OS=Homo sapiens OX=9606 GN=ATAD3A PE=1 SV=2	0	FALSE	48.199	20	8	17	8	634	71.3	8.98	327	8	0	0	4.858	0.202612	863870	4.19657e+06	56.47	30.4	372127	35862	150489	765674	4.19657e+06	4.50795e+06	High	Peak Found	Peak Found	High	High	High	1
FALSE	High	Master Protein	P35611	Alpha-adducin OS=Homo sapiens OX=9606 GN=ADD1 PE=1 SV=2	0	FALSE	48.089	17	8	25	8	737	80.9	5.83	375	8	0	0	3.309	0.415658	2.67653e+06	8.85653e+06	80.93	39.65	1.28936e+06	30714.9	466260	2.72031e+06	4.93196e+06	1.11605e+07	High	Peak Found	High	High	High	High	1
FALSE	High	Master Protein	P62847	40S ribosomal protein S24 OS=Homo sapiens OX=9606 GN=RPS24 PE=1 SV=1	0	FALSE	48.057	35	5	48	5	133	15.4	10.78	1265	5	0	0	11.018	0.146923	4.98171e+06	5.48877e+07	61.79	49.98	2.79922e+06	251398	867828	5.71397e+06	5.48877e+07	5.57585e+07	High	Peak Found	High	High	High	High	1
FALSE	High	Master Protein	Q9NZN4	EH domain-containing protein 2 OS=Homo sapiens OX=9606 GN=EHD2 PE=1 SV=2	0	FALSE	47.891	23	10	21	9	543	61.1	6.46	323	10	0	0	0.475	0.196857	8.96733e+06	4.25735e+06	22.75	29.88	3.12124e+06	791629	1.62327e+06	741881	4.38088e+06	4.09157e+06	High	Peak Found	High	High	High	High	1
FALSE	High	Master Protein	P36578	60S ribosomal protein L4 OS=Homo sapiens OX=9606 GN=RPL4 PE=1 SV=5	0	FALSE	47.79	22	8	29	8	427	47.7	11.06	377	8	0	0	0.508	0.729351	1.73487e+07	8.8187e+06	61.47	29.12	7.54598e+06	599505	3.02219e+06	3.69876e+06	6.72696e+06	8.47529e+06	High	High	High	High	High	High	1
FALSE	High	Master Protein	P61158	Actin-related protein 3 OS=Homo sapiens OX=9606 GN=ACTR3 PE=1 SV=3	0	FALSE	47.671	28	8	22	8	418	47.3	5.88	293	8	0	0	0.237	0.660858	7.56813e+06	1.79097e+06	80.9	108.32	5.11597e+06	233584	1.31839e+06	3.25146e+06	1.79097e+06	1.66568e+06	High	High	High	High	High	High	1
FALSE	High	Master Protein	P62277	40S ribosomal protein S13 OS=Homo sapiens OX=9606 GN=RPS13 PE=1 SV=2	0	FALSE	47.663	33	5	54	5	151	17.2	10.54	1083	5	0	0	4.574	0.194709	8.95598e+06	4.09605e+07	39.69	42.71	5.22008e+06	946697	1.56016e+06	5.84588e+06	4.09605e+07	4.71078e+07	High	High	High	High	High	High	1
FALSE	High	Master Protein	P22392	Nucleoside diphosphate kinase B OS=Homo sapiens OX=9606 GN=NME2 PE=1 SV=1	0	FALSE	47.649	54	7	39	3	152	17.3	8.41	273	7	0	0	0.146	0.679134	1.12161e+07	1.63338e+06	84.11	66.76	4.77521e+06	49242	1.95387e+06	1.03486e+06	829890	1.56978e+06	High	Peak Found	High	High	High	High	1
FALSE	High	Master Protein	P07954	Fumarate hydratase, mitochondrial OS=Homo sapiens OX=9606 GN=FH PE=1 SV=3	0	FALSE	47.437	23	7	17	7	510	54.6	8.76	276	7	0	0	0.169	0.572566	7.46439e+06	1.25823e+06	78.7	52.06	3.27513e+06	86618.2	1.30032e+06	773928	970429	1.20923e+06	High	Peak Found	High	High	Peak Found	High	1
FALSE	High	Master Protein	P51149	Ras-related protein Rab-7a OS=Homo sapiens OX=9606 GN=RAB7A PE=1 SV=1	0	FALSE	47.401	59	9	29	9	207	23.5	6.7	347	9	0	0	0.157	0.456617	1.72667e+07	2.70662e+06	71.62	58.52	7.08179e+06	325400	3.0079e+06	1.62289e+06	1.63135e+06	2.60122e+06	High	Peak Found	High	High	High	High	1
FALSE	High	Master Protein	P62263	40S ribosomal protein S14 OS=Homo sapiens OX=9606 GN=RPS14 PE=1 SV=3	0	FALSE	47.36	31	6	25	6	151	16.3	10.05	612	6	0	0	4.155	0.268389	6.57239e+06	2.73101e+07	52.32	49.24	2.28764e+06	360297	1.58106e+06	2.93727e+06	2.73101e+07	2.81244e+07	High	High	High	High	High	High	1
FALSE	High	Master Protein	Q99985	Semaphorin-3C OS=Homo sapiens OX=9606 GN=SEMA3C PE=2 SV=2	0	FALSE	47.202	15	8	18	8	751	85.2	8.69	432	8	0	0	41.743	0.0846447	151105	6.30762e+06	53.1	43.29	101108	13882.1	26322.9	805024	6.7253e+06	6.062e+06	High	Peak Found	Peak Found	High	High	High	1
FALSE	High	Master Protein	Q9UHX1	Poly(U)-binding-splicing factor PUF60 OS=Homo sapiens OX=9606 GN=PUF60 PE=1 SV=1	0	FALSE	47.199	20	7	18	7	559	59.8	5.29	251	7	0	0	1.662	0.275871	3.5665e+06	5.92775e+06	22.3	10.7	1.24138e+06	436096	858004	1.88631e+06	4.9969e+06	5.69691e+06	High	Peak Found	Peak Found	High	High	High	1
FALSE	High	Master Protein	Q7Z460	CLIP-associating protein 1 OS=Homo sapiens OX=9606 GN=CLASP1 PE=1 SV=1	0	FALSE	47.158	11	12	17	12	1538	169.3	9.03	227	12	0	0	9.51	0.145149	291864	2.77553e+06	59.78	39.58	101589	8965.32	51456.2	514609	3.87172e+06	2.66745e+06	Peak Found	Peak Found	Peak Found	High	High	High	1
FALSE	High	Master Protein	P57678	Gem-associated protein 4 OS=Homo sapiens OX=9606 GN=GEMIN4 PE=1 SV=2	0	FALSE	47.148	13	11	18	11	1058	120	6.04	373	11	0	0	55.91	0.0886278	105827	5.91674e+06	31.43	47.01	46174.6		14706.4	995876	8.89864e+06	5.68634e+06	Peak Found	Not Found	Peak Found	High	High	High	1
FALSE	High	Master Protein	P17174	Aspartate aminotransferase, cytoplasmic OS=Homo sapiens OX=9606 GN=GOT1 PE=1 SV=3	0	FALSE	47.144	36	10	24	10	413	46.2	7.01	233	10	0	0	0.232	0.608569	7.93375e+06	1.84275e+06	71.83	39.26	2.76148e+06	130993	1.45472e+06	974974	1.56275e+06	1.77099e+06	High	Peak Found	High	High	High	High	1
FALSE	High	Master Protein	Q15063	Periostin OS=Homo sapiens OX=9606 GN=POSTN PE=1 SV=2	0	FALSE	47.09	13	7	21	7	836	93.3	7.53	261	7	0	0	5.714	0.720914	694450	3.9683e+06	125.4	107.93	1.11737e+06	9431.24	120975	3.17435e+06	83171.5	3.81378e+06	High	Peak Found	Peak Found	High	Peak Found	High	1
FALSE	High	Master Protein	P19367	Hexokinase-1 OS=Homo sapiens OX=9606 GN=HK1 PE=1 SV=3	0	FALSE	47.074	14	12	21	12	917	102.4	6.8	328	12	0	0	0.535	0.60037	5.28604e+06	2.8294e+06	79.79	26.76	4.05666e+06	240987	920843	1.15655e+06	2.8294e+06	2.12009e+06	High	Peak Found	High	High	High	High	1
FALSE	High	Master Protein	O14558	Heat shock protein beta-6 OS=Homo sapiens OX=9606 GN=HSPB6 PE=1 SV=2	0	FALSE	47.048	56	6	19	6	160	17.1	6.4	237	6	0	0	0.206	0.680524	1.91211e+07	3.94621e+06	89.77	95.84	6.65544e+06	48447.9	5.00684e+06	2.42785e+06	203564	3.79254e+06	High	Peak Found	High	High	Peak Found	High	1
FALSE	High	Master Protein	Q9Y3E5	Peptidyl-tRNA hydrolase 2, mitochondrial OS=Homo sapiens OX=9606 GN=PTRH2 PE=1 SV=1	0	FALSE	46.74	40	4	16	4	179	19.2	8.73	473	4	0	0	48.897	0.123521	325229	1.59027e+07	91.2	88.53	302238	13574.8	56655.8	1.70266e+06	1.59027e+07	4.01341e+07	High	Peak Found	Peak Found	High	High	High	1
FALSE	High	Master Protein	P61981	14-3-3 protein gamma OS=Homo sapiens OX=9606 GN=YWHAG PE=1 SV=2	0	FALSE	46.528	29	5	35	3	247	28.3	4.89	581	5	0	0	0.337	0.47453	1.68141e+07	5.67312e+06	55.28	4.88	6.40398e+06	647354	2.92907e+06	1.74252e+06	6.10706e+06	5.35941e+06	High	Peak Found	High	High	High	High	1
FALSE	High	Master Protein	O75179	Ankyrin repeat domain-containing protein 17 OS=Homo sapiens OX=9606 GN=ANKRD17 PE=1 SV=3	0	FALSE	46.32	6	10	17	8	2603	274.1	6.52	230	10	0	2	29.572		115355	3.41127e+06		34.21			20095.2	581009	3.41127e+06	3.7556e+06	Not Found	Not Found	Peak Found	High	High	High	1
FALSE	High	Master Protein	Q15075	Early endosome antigen 1 OS=Homo sapiens OX=9606 GN=EEA1 PE=1 SV=2	0	FALSE	46.317	12	14	17	14	1411	162.4	5.68	198	14	0	0	0.319	0.659384	5.01365e+06	1.60051e+06	75.24	6.28	1.74509e+06	82641.1	1.11848e+06	497464	1.44195e+06	1.53818e+06	High	Peak Found	High	Peak Found	High	High	1
FALSE	High	Master Protein	Q9NVA2	Septin-11 OS=Homo sapiens OX=9606 GN=SEPTIN11 PE=1 SV=3	0	FALSE	46.238	28	9	32	8	429	49.4	6.81	433	9	0	0	0.497	0.292241	1.67281e+07	8.31291e+06	54.24	19.66	5.4698e+06	5.08943e+06	2.91408e+06	2.42062e+06	1.11813e+07	7.9892e+06	High	High	High	High	High	High	1
FALSE	High	Master Protein	Q9H0U4	Ras-related protein Rab-1B OS=Homo sapiens OX=9606 GN=RAB1B PE=1 SV=1	0	FALSE	46.185	43	6	20	1	201	22.2	5.73	452	6	0	0	0.01		790233				275055						High	Not Found	Not Found	Not Found	Not Found	Not Found	1
FALSE	High	Master Protein	Q01813	ATP-dependent 6-phosphofructokinase, platelet type OS=Homo sapiens OX=9606 GN=PFKP PE=1 SV=2	0	FALSE	46.1	16	9	16	7	784	85.5	7.55	253	9	0	0	0.339	0.860086	2.88566e+06	977246	80.93	35.27	1.26174e+06	25234.9	502690	300164	637458	1.27793e+06	High	Peak Found	High	Peak Found	Peak Found	High	1
FALSE	High	Master Protein	O00469	Procollagen-lysine,2-oxoglutarate 5-dioxygenase 2 OS=Homo sapiens OX=9606 GN=PLOD2 PE=1 SV=2	0	FALSE	45.859	20	12	25	12	737	84.6	6.71	407	12	0	0	0.339	0.74711	7.53783e+06	2.55295e+06	76.7	45.01	3364695	110251	1.31311e+06	1.24748e+06	1.61414e+06	2.45354e+06	High	Peak Found	High	High	High	High	1
FALSE	High	Master Protein	P10253	Lysosomal alpha-glucosidase OS=Homo sapiens OX=9606 GN=GAA PE=1 SV=4	0	FALSE	45.849	14	10	18	10	952	105.3	6	269	10	0	0	0.229	0.405926	7.37274e+06	1.68507e+06	60.1	49.04	3.31958e+06	281464	1.28435e+06	1.03164e+06	1.68507e+06	1.35448e+06	High	Peak Found	High	High	High	High	1
FALSE	High	Master Protein	A0FGR8	Extended synaptotagmin-2 OS=Homo sapiens OX=9606 GN=ESYT2 PE=1 SV=1	0	FALSE	45.643	15	8	15	8	921	102.3	9.26	168	8	0	0	1.247	0.540244	1.17427e+06	1.46439e+06	77.4	35.82	520110	15853.5	204561	361740	1.46439e+06	2.22565e+06	High	Peak Found	Peak Found	Peak Found	High	High	1
FALSE	High	Master Protein	O14979	Heterogeneous nuclear ribonucleoprotein D-like OS=Homo sapiens OX=9606 GN=HNRNPDL PE=1 SV=3	0	FALSE	45.565	15	8	36	7	420	46.4	9.57	555	8	0	1	20.591	0.105033	2.47206e+06	5.09017e+07	47.45	14.24	1.32384e+06	183527	430639	1.79029e+07	5.09017e+07	4.20623e+07	Peak Found	Peak Found	Peak Found	High	High	High	1
FALSE	High	Master Protein	Q8IZH2	5'-3' exoribonuclease 1 OS=Homo sapiens OX=9606 GN=XRN1 PE=1 SV=1	0	FALSE	45.522	8	12	18	12	1706	194	7.21	251	12	0	0	0.068	0.744447	9.68972e+07	6.58532e+06	86.51	48.31	89536.2	1.40038e+07	1.68798e+07	701009	6.58532e+06	6.36008e+06	Peak Found	Peak Found	Peak Found	High	High	High	1
FALSE	High	Master Protein	Q0ZGT2	Nexilin OS=Homo sapiens OX=9606 GN=NEXN PE=1 SV=1	0	FALSE	45.37	18	9	30	9	675	80.6	5.33	493	9	0	0	0.629	0.392762	9.10783e+06	5.72715e+06	38.84	28.37	2.11047e+06	1.78091e+06	1.58661e+06	1.75911e+06	6.96557e+06	3.7069e+06	High	High	High	High	High	High	1
FALSE	High	Master Protein	P13489	Ribonuclease inhibitor OS=Homo sapiens OX=9606 GN=RNH1 PE=1 SV=2	0	FALSE	45.361	11	4	24	4	461	49.9	4.82	581	4	0	0	0.496	0.855666	2.01575e+07	9.98831e+06	65.92	16.76	7.01616e+06	472391	3.64623e+06	2.41368e+06	9.98831e+06	1.05917e+07	High	High	High	High	High	High	1
FALSE	High	Master Protein	P00568	Adenylate kinase isoenzyme 1 OS=Homo sapiens OX=9606 GN=AK1 PE=1 SV=3	0	FALSE	45.246	41	7	28	7	194	21.6	8.63	763	7	0	0	0.307	0.371723	2.38429e+07	7.31212e+06	51.94	23.66	8.80022e+06	1.00749e+06	4.1535e+06	2.24594e+06	8.03409e+06	4.77568e+06	High	High	High	High	High	High	1
FALSE	High	Master Protein	P63220	40S ribosomal protein S21 OS=Homo sapiens OX=9606 GN=RPS21 PE=1 SV=1	0	FALSE	45.21	34	3	12	3	83	9.1	8.5	513	3	0	0	0.475	0.457742	4.67955e+06	2.22273e+06	31.45	53.42	1.6288e+06	341963	848682	1.15288e+06	1.21127e+06	2.13618e+06	High	Peak Found	High	High	High	High	1
FALSE	High	Master Protein	P28331	NADH-ubiquinone oxidoreductase 75 kDa subunit, mitochondrial OS=Homo sapiens OX=9606 GN=NDUFS1 PE=1 SV=3	0	FALSE	44.958	18	9	23	9	727	79.4	6.23	250	9	0	0	0.609	0.452987	3.12496e+06	1.90414e+06	116.01	22.38	1.0877e+06	2.79313e+06	491889	584863	1.33414e+06	2.01936e+06	High	Peak Found	High	High	High	High	1
FALSE	High	Master Protein	Q9UKY7	Protein CDV3 homolog OS=Homo sapiens OX=9606 GN=CDV3 PE=1 SV=1	0	FALSE	44.782	55	6	23	6	258	27.3	6.4	156	6	0	0	0.388	0.444236	7.96919e+06	3.08881e+06	49.86	30.67	2.77382e+06	385199	1.60289e+06	948739	4.08887e+06	2.09184e+06	High	Peak Found	High	High	High	High	1
FALSE	High	Master Protein	P26639	Threonine--tRNA ligase 1, cytoplasmic OS=Homo sapiens OX=9606 GN=TARS1 PE=1 SV=3	0	FALSE	44.69	17	10	24	9	723	83.4	6.67	412	10	0	0	1.11	0.595857	5.50551e+06	6.11075e+06	75.4	19.76	1.91629e+06	66804.5	984929	1.31244e+06	6.21966e+06	5.8728e+06	High	Peak Found	High	High	High	High	1
FALSE	High	Master Protein	Q99497	Parkinson disease protein 7 OS=Homo sapiens OX=9606 GN=PARK7 PE=1 SV=2	0	FALSE	44.48	32	3	17	3	189	19.9	6.79	511	3	0	0	0.281	0.467542	1.73965e+07	4.87986e+06	59.92	32.71	6.05517e+06	636338	3.76645e+06	2.42488e+06	4.87986e+06	4.27421e+06	High	High	High	High	High	High	1
FALSE	High	Master Protein	P17655	Calpain-2 catalytic subunit OS=Homo sapiens OX=9606 GN=CAPN2 PE=1 SV=6	0	FALSE	44.441	17	7	19	7	700	79.9	4.98	516	7	0	0	0.284	0.66273	5.88929e+06	1.67206e+06	86.35	20.77	3.62738e+06	87564.7	1.02593e+06	706049	1.67206e+06	1.53449e+06	High	Peak Found	High	High	High	High	1
FALSE	High	Master Protein	Q01844	RNA-binding protein EWS OS=Homo sapiens OX=9606 GN=EWSR1 PE=1 SV=1	0	FALSE	44.402	8	3	25	3	656	68.4	9.33	567	3	0	0	2.889	0.351071	4.83263e+06	1.39596e+07	67.57	31.09	1.68208e+06	101616	847483	4.28774e+06	1.61775e+07	8.09124e+06	High	Peak Found	Peak Found	High	High	High	1
FALSE	High	Master Protein	Q01995	Transgelin OS=Homo sapiens OX=9606 GN=TAGLN PE=1 SV=4	0	FALSE	44.296	43	9	37	9	201	22.6	8.84	521	9	0	0	0.364	0.532812	2.73875e+07	9.96955e+06	62.21	58.24	1.30089e+07	1.03381e+06	4.77098e+06	5.87967e+06	9.96955e+06	5.6491e+06	High	High	High	High	High	High	1
FALSE	High	Master Protein	P84098	60S ribosomal protein L19 OS=Homo sapiens OX=9606 GN=RPL19 PE=1 SV=1	0	FALSE	44.115	14	3	25	3	196	23.5	11.47	471	3	0	0	4.851	0.181615	2.22306e+06	1.07841e+07	52.16	31.56	773774	102321	459061	1.99246e+06	1.07841e+07	1.212e+07	High	High	High	High	High	High	1
FALSE	High	Master Protein	Q9UK76	Jupiter microtubule associated homolog 1 OS=Homo sapiens OX=9606 GN=JPT1 PE=1 SV=3	0	FALSE	44.073	55	4	14	4	154	16	5.6	189	4	0	0	0.193	0.256889	5.19649e+06	1.00487e+06	44.92	60.75	1.80873e+06	268871	940213	308649	2.15978e+06	652235	High	High	High	High	High	High	1
FALSE	High	Master Protein	Q15365	Poly(rC)-binding protein 1 OS=Homo sapiens OX=9606 GN=PCBP1 PE=1 SV=2	0	FALSE	44.072	31	6	17	4	356	37.5	7.09	386	6	0	0	0.359	0.444236	4.88853e+06	1.75715e+06	48.58	18.3	1.87512e+06	236410	851596	539715	2.2539e+06	1.53577e+06	High	Peak Found	High	High	High	High	1
FALSE	High	Master Protein	P62829	60S ribosomal protein L23 OS=Homo sapiens OX=9606 GN=RPL23 PE=1 SV=1	0	FALSE	44.019	46	5	21	5	140	14.9	10.51	415	5	0	0	3.095	0.312587	6.55169e+06	2.02747e+07	61.9	2.68	2.28043e+06	188401	1.20386e+06	5.97439e+06	2.02747e+07	1.96651e+07	High	Peak Found	High	High	High	High	1
FALSE	High	Master Protein	Q86U42	Polyadenylate-binding protein 2 OS=Homo sapiens OX=9606 GN=PABPN1 PE=1 SV=3	0	FALSE	43.934	28	4	12	4	306	32.7	5.06	289	4	0	0	16.894	0.0535182	470208	7.94354e+06	26.97	13.66	163664	78629.5	59348.3	2.99653e+06	7.94354e+06	7.31995e+06	Peak Found	Peak Found	Peak Found	High	High	High	1
FALSE	High	Master Protein	P98179	RNA-binding protein 3 OS=Homo sapiens OX=9606 GN=RBM3 PE=1 SV=1	0	FALSE	43.811	32	2	12	2	157	17.2	8.91	490	2	0	0	11.738	0.448024	563274	6.61188e+06	98.73	30.89	464989		41372.9	3.01717e+06	5.47345e+06	6.35441e+06	Peak Found	Not Found	Peak Found	High	High	High	1
FALSE	High	Master Protein	Q13347	Eukaryotic translation initiation factor 3 subunit I OS=Homo sapiens OX=9606 GN=EIF3I PE=1 SV=1	0	FALSE	43.717	32	7	17	7	325	36.5	5.64	292	7	0	0	1.984	0.244579	2.85664e+06	5.66723e+06	30.84	14.88	1.61517e+06	367389	497635	1.61093e+06	6.94599e+06	5.44655e+06	High	High	High	High	High	High	1
FALSE	High	Master Protein	P12268	Inosine-5'-monophosphate dehydrogenase 2 OS=Homo sapiens OX=9606 GN=IMPDH2 PE=1 SV=2	0	FALSE	43.669	19	7	12	7	514	55.8	6.9	216	7	0	0	0.475	0.823464	2.47632e+06	1.17567e+06	70.25	56.48	1.38241e+06	86425.1	431383	829476	1.03321e+06	1.12989e+06	High	Peak Found	High	High	Peak Found	High	1
FALSE	High	Master Protein	Q8N766	ER membrane protein complex subunit 1 OS=Homo sapiens OX=9606 GN=EMC1 PE=1 SV=1	0	FALSE	43.506	14	10	20	10	993	111.7	7.66	401	10	0	0	3.417	0.353822	1.33504e+06	4.5612e+06	74.46	12.73	727747	35364.8	232568	1.26911e+06	4.5612e+06	5.09932e+06	High	Peak Found	Peak Found	High	High	High	1
FALSE	High	Master Protein	P06744	Glucose-6-phosphate isomerase OS=Homo sapiens OX=9606 GN=GPI PE=1 SV=4	0	FALSE	43.376	18	8	21	8	558	63.1	8.32	203	8	0	0	0.592	0.559588	6.19058e+06	3.66593e+06	57.93	28.85	2.15474e+06	323575	1.63675e+06	720122	4.28126e+06	3.52317e+06	High	Peak Found	High	Peak Found	High	High	1
FALSE	High	Master Protein	Q562R1	Beta-actin-like protein 2 OS=Homo sapiens OX=9606 GN=ACTBL2 PE=1 SV=2	0	FALSE	43.365	14	4	66	2	376	42	5.59	1293	4	0	0	0.45	0.415658	6.71405e+07	30232460	68.99	42.38	4.90292e+07	4.31531e+06	1.16961e+07	1.31677e+07	30232460	1.66479e+07	High	Peak Found	Peak Found	Peak Found	Peak Found	High	1
FALSE	High	Master Protein	P02511	Alpha-crystallin B chain OS=Homo sapiens OX=9606 GN=CRYAB PE=1 SV=2	0	FALSE	43.166	39	5	23	5	175	20.1	7.33	547	5	0	0	0.313	0.469678	2.09567e+07	6.56992e+06	58.53	48.34	9.2737e+06	831672	3.65072e+06	3.63164e+06	6.56992e+06	4.46937e+06	High	High	High	High	High	High	1
FALSE	High	Master Protein	Q06210	Glutamine--fructose-6-phosphate aminotransferase [isomerizing] 1 OS=Homo sapiens OX=9606 GN=GFPT1 PE=1 SV=3	0	FALSE	43.149	20	10	18	10	699	78.8	7.11	305	10	0	0	0.258	0.570345	4.42983e+06	1.1421e+06	75.67	22.77	2.01458e+06	73264	771689	350800	851981	1.30633e+06	High	Peak Found	High	High	High	High	1
FALSE	High	Master Protein	P05388	60S acidic ribosomal protein P0 OS=Homo sapiens OX=9606 GN=RPLP0 PE=1 SV=1	0	FALSE	43.028	31	7	28	7	317	34.3	5.97	599	7	0	0	0.418	0.3924	2.0353e+07	8.51607e+06	43.52	36.65	8.34098e+06	1.20717e+06	3.54556e+06	3.69686e+06	5.64547e+06	8.18445e+06	High	High	High	High	High	High	1
FALSE	High	Master Protein	Q7L2E3	ATP-dependent RNA helicase DHX30 OS=Homo sapiens OX=9606 GN=DHX30 PE=1 SV=1	0	FALSE	42.991	13	12	20	12	1194	133.9	8.78	341	12	0	0	3.368	0.228305	1.48307e+06	4.99476e+06	50.87	29.45	516210	425010	239119	1.10997e+06	6.59628e+06	4.80026e+06	Peak Found	Peak Found	Peak Found	High	High	High	1
FALSE	High	Master Protein	P30419	Glycylpeptide N-tetradecanoyltransferase 1 OS=Homo sapiens OX=9606 GN=NMT1 PE=1 SV=2	0	FALSE	42.954	18	6	15	6	496	56.8	7.8	308	6	0	0	2.956	0.196857	1.73965e+06	5.14243e+06	50.7	46.18	749000	87720.5	303051	1.35325e+06	5.14243e+06	9.54136e+06	High	Peak Found	High	High	High	High	1
FALSE	High	Master Protein	P62333	26S proteasome regulatory subunit 10B OS=Homo sapiens OX=9606 GN=PSMC6 PE=1 SV=1	0	FALSE	42.927	30	8	15	8	389	44.1	7.49	194	8	0	0	0.269	0.602814	3.62217e+06	972649	80.93	13.25	1.89186e+06	52856.2	630992	243017	972649	986521	High	Peak Found	High	High	High	High	1
FALSE	High	Master Protein	P14314	Glucosidase 2 subunit beta OS=Homo sapiens OX=9606 GN=PRKCSH PE=1 SV=2	0	FALSE	42.922	18	8	27	8	528	59.4	4.41	391	8	0	0	0.356	0.656849	1.63738e+07	5.82112e+06	70.07	25.99	5.69919e+06	297702	2.90119e+06	1.88916e+06	3.65787e+06	5.59444e+06	High	Peak Found	High	High	High	High	1
FALSE	High	Master Protein	Q07960	Rho GTPase-activating protein 1 OS=Homo sapiens OX=9606 GN=ARHGAP1 PE=1 SV=1	0	FALSE	42.818	30	9	18	9	439	50.4	6.29	183	9	0	0	0.227	0.659384	8.33108e+06	1.8947e+06	80.44	49.81	4.02534e+06	101950	1.4513e+06	1.13077e+06	1.47674e+06	1.82092e+06	High	Peak Found	High	High	High	High	1
FALSE	High	Master Protein	Q5BKX8	Caveolae-associated protein 4 OS=Homo sapiens OX=9606 GN=CAVIN4 PE=1 SV=2	0	FALSE	42.611	29	7	34	7	364	41.9	8.28	537	7	0	0	5.021	0.0886278	7.58513e+06	3.80838e+07	24.15	35.45	2.64014e+06	800519	1.70492e+06	1.01535e+07	6.25958e+07	3.66008e+07	High	High	High	High	High	High	1
FALSE	High	Master Protein	Q14847	LIM and SH3 domain protein 1 OS=Homo sapiens OX=9606 GN=LASP1 PE=1 SV=2	0	FALSE	42.572	33	5	17	5	261	29.7	7.05	314	5	0	0	0.229	0.212297	8.86711e+06	2.02844e+06	39.32	54.69	3.92686e+06	637585	1.54468e+06	1.35678e+06	2.02844e+06	1.63064e+06	High	High	High	High	High	High	1
FALSE	High	Master Protein	Q13557	Calcium/calmodulin-dependent protein kinase type II subunit delta OS=Homo sapiens OX=9606 GN=CAMK2D PE=1 SV=3	0	FALSE	42.469	17	6	23	4	499	56.3	7.25	441	6	0	2	1.255	0.489368	6.70498e+06	8.41196e+06	59.65	14.27	2.33379e+06	210576	1.21636e+06	2.40181e+06	8.41196e+06	9.83653e+06	High	Peak Found	High	High	High	High	1
FALSE	High	Master Protein	Q92598	Heat shock protein 105 kDa OS=Homo sapiens OX=9606 GN=HSPH1 PE=1 SV=1	0	FALSE	42.281	12	7	10	7	858	96.8	5.39	280	7	0	0	0.135	0.46417	5.09392e+06	689008	70.07	50.87	1.96761e+06	99239.5	887376	473982	684226	662178	High	Peak Found	High	High	Peak Found	Peak Found	1
FALSE	High	Master Protein	Q9UKV8	Protein argonaute-2 OS=Homo sapiens OX=9606 GN=AGO2 PE=1 SV=3	0	FALSE	42.253	11	8	21	6	859	97.1	9.19	441	8	0	0	11.558	0.0474093	388318	4.48834e+06	26.24	17.1	135161	36416.9	82324.7	1.08645e+06	4.99997e+06	4.31356e+06	High	Peak Found	Peak Found	High	High	High	1
FALSE	High	Master Protein	P37837	Transaldolase OS=Homo sapiens OX=9606 GN=TALDO1 PE=1 SV=2	0	FALSE	42.032	28	9	24	9	337	37.5	6.81	317	9	0	0	0.225	0.470938	1.19343e+07	2.68868e+06	61.26	41.31	4.37299e+06	352637	2.07899e+06	1.52405e+06	2.44078e+06	2.58398e+06	High	High	High	High	High	High	1
FALSE	High	Master Protein	P52565	Rho GDP-dissociation inhibitor 1 OS=Homo sapiens OX=9606 GN=ARHGDIA PE=1 SV=3	0	FALSE	41.977	23	5	18	5	204	23.2	5.11	377	5	0	0	0.237	0.479334	1.02822e+07	2.43761e+06	71.94	18.59	4.92784e+06	243324	1.79119e+06	879839	1.96434e+06	2.34269e+06	High	Peak Found	High	High	High	High	1
FALSE	High	Master Protein	P49589	Cysteine--tRNA ligase, cytoplasmic OS=Homo sapiens OX=9606 GN=CARS1 PE=1 SV=3	0	FALSE	41.956	17	9	17	9	748	85.4	6.76	277	9	0	0	0.919	0.707193	3.87727e+06	3.56393e+06	74.71	20.56	1.60884e+06	59098.9	675431	765509	3.72641e+06	3.42515e+06	High	Peak Found	High	High	High	High	1
FALSE	High	Master Protein	P46781	40S ribosomal protein S9 OS=Homo sapiens OX=9606 GN=RPS9 PE=1 SV=3	0	FALSE	41.864	34	11	62	11	194	22.6	10.65	650	11	0	0	6.994	0.146923	2.1441e+07	1.49955e+08	47.84	48.67	7.49983e+06	999442	3.73508e+06	1.59293e+07	1.53243e+08	1.44115e+08	High	High	High	High	High	High	1
FALSE	High	Master Protein	Q9UGR2	Zinc finger CCCH domain-containing protein 7B OS=Homo sapiens OX=9606 GN=ZC3H7B PE=1 SV=2	0	FALSE	41.835	11	6	10	6	977	109.8	7.25	320	6	0	0	1.807	0.452987	4.74099e+06	8.56525e+06	52.24	15.25	1.282e+06	1.26715e+06	825895	2.63084e+06	1.09214e+07	8.05441e+06	Peak Found	Peak Found	Peak Found	High	High	High	1
FALSE	High	Master Protein	P17980	26S proteasome regulatory subunit 6A OS=Homo sapiens OX=9606 GN=PSMC3 PE=1 SV=3	0	FALSE	41.752	33	11	14	11	439	49.2	5.24	139	11	0	0	0.385	0.66273	5.05782e+06	1.94751e+06	69.11	20.28	2.04208e+06	109562	881087	658941	1.94751e+06	1.36821e+06	High	Peak Found	High	Peak Found	High	High	1
FALSE	High	Master Protein	Q99729	Heterogeneous nuclear ribonucleoprotein A/B OS=Homo sapiens OX=9606 GN=HNRNPAB PE=1 SV=2	0	FALSE	41.71	19	7	35	7	332	36.2	8.21	776	7	0	0	35.943	0.0223159	929334	3.34034e+07	27.12	30.6	323471	138494	103991	1.60806e+07	3.34034e+07	2.93323e+07	High	Peak Found	Peak Found	High	High	High	1
FALSE	High	Master Protein	P09104	Gamma-enolase OS=Homo sapiens OX=9606 GN=ENO2 PE=1 SV=3	0	FALSE	41.581	14	5	21	3	434	47.2	5.03	848	5	0	0	0.271	0.454903	1.65037e+06	446822	74.29	16.35	574442	50503	477944	142763	446822	325627	High	Peak Found	High	High	High	Peak Found	1
FALSE	High	Master Protein	Q15366	Poly(rC)-binding protein 2 OS=Homo sapiens OX=9606 GN=PCBP2 PE=1 SV=1	0	FALSE	41.502	28	6	18	4	365	38.6	6.79	419	6	0	2	1.17	0.559517	6.00489e+06	7.02699e+06	51.13	14.1	2.26118e+06	264237	1.04607e+06	1.70014e+06	7.02699e+06	6.96282e+06	High	Peak Found	High	High	High	High	1
FALSE	High	Master Protein	O15144	Actin-related protein 2/3 complex subunit 2 OS=Homo sapiens OX=9606 GN=ARPC2 PE=1 SV=1	0	FALSE	41.341	41	10	25	10	300	34.3	7.36	230	10	0	0	0.231	0.489025	1.13343e+07	2.62383e+06	71.15	72.71	6.43619e+06	392180	1.97447e+06	2.35021e+06	2.21579e+06	2.52165e+06	High	High	High	High	High	High	1
FALSE	High	Master Protein	P61019	Ras-related protein Rab-2A OS=Homo sapiens OX=9606 GN=RAB2A PE=1 SV=1	0	FALSE	41.288	51	8	18	8	212	23.5	6.54	374	8	0	0	0.19	0.47453	7.67761e+06	1.45949e+06	67.9	33.12	2.87426e+06	165643	1.33746e+06	703603	1.45949e+06	1.19829e+06	High	Peak Found	High	High	High	High	1
FALSE	High	Master Protein	P53618	Coatomer subunit beta OS=Homo sapiens OX=9606 GN=COPB1 PE=1 SV=3	0	FALSE	41.212	16	10	23	10	953	107.1	6.05	211	10	0	0	0.41	0.852996	3.99104e+06	1.63702e+06	94.34	41.78	2.766e+06	35829.6	695251	671144	880660	1.57327e+06	High	Peak Found	High	High	High	High	1
FALSE	High	Master Protein	O43399	Tumor protein D54 OS=Homo sapiens OX=9606 GN=TPD52L2 PE=1 SV=2	0	FALSE	41.174	56	8	16	8	206	22.2	5.36	227	8	0	0	0.261	0.380877	7.06262e+06	1.84562e+06	64.99	42.15	3.4557e+06	247708	1.23033e+06	722872	931014	1.77375e+06	High	Peak Found	High	High	Peak Found	High	1
FALSE	High	Master Protein	P55209	Nucleosome assembly protein 1-like 1 OS=Homo sapiens OX=9606 GN=NAP1L1 PE=1 SV=1	0	FALSE	41.068	22	7	20	6	391	45.3	4.46	292	7	0	1	0.44	0.744852	1.0932e+07	4.81468e+06	74	30.44	5.87562e+06	288428	1.90439e+06	2.22195e+06	4.81468e+06	3.94768e+06	High	High	High	High	High	High	1
FALSE	High	Master Protein	O95336	6-phosphogluconolactonase OS=Homo sapiens OX=9606 GN=PGLS PE=1 SV=2	0	FALSE	41.064	51	8	15	8	258	27.5	6.05	126	8	0	0	0.242	0.55841	6.01714e+06	1.45593e+06	69.36	51.19	2.16771e+06	115686	1.0482e+06	790040	917731	1.39923e+06	High	Peak Found	High	High	High	High	1
FALSE	High	Master Protein	Q9Y285	Phenylalanine--tRNA ligase alpha subunit OS=Homo sapiens OX=9606 GN=FARSA PE=1 SV=3	0	FALSE	41.027	19	8	13	8	508	57.5	7.8	164	8	0	0	2.836	0.366355	1.38826e+06	3.93704e+06	66.48	23.79	567401	35277.6	241839	790116	4.10918e+06	3.78373e+06	High	Peak Found	Peak Found	High	High	High	1
FALSE	High	Master Protein	P05556	Integrin beta-1 OS=Homo sapiens OX=9606 GN=ITGB1 PE=1 SV=2	0	FALSE	40.933	12	8	20	8	798	88.4	5.39	438	8	0	0	0.21	0.542626	1.35439e+07	2.84212e+06	72.17	35.93	5.58109e+06	247351	2.35938e+06	1.4442e+06	2.84212e+06	2.36688e+06	High	High	High	High	High	High	1
FALSE	High	Master Protein	P62820	Ras-related protein Rab-1A OS=Homo sapiens OX=9606 GN=RAB1A PE=1 SV=3	0	FALSE	40.758	42	6	21	1	205	22.7	6.21	418	6	0	5	0.232	0.470938	2.6954e+07	6.2551e+06	60.78	30.96	9.38183e+06	815515	4.9657e+06	3.1728e+06	6.24244e+06	6.01152e+06	High	Not Found	Not Found	Peak Found	Not Found	Not Found	1
FALSE	High	Master Protein	P37108	Signal recognition particle 14 kDa protein OS=Homo sapiens OX=9606 GN=SRP14 PE=1 SV=2	0	FALSE	40.721	47	5	17	5	136	14.6	10.04	552	5	0	0	6.553	0.314976	1.4234e+06	9.32811e+06	85.68	22.16	894292	24408.8	247960	2.39832e+06	1.2064e+07	8.96487e+06	High	Peak Found	Peak Found	High	High	High	1
FALSE	High	Master Protein	O75592	E3 ubiquitin-protein ligase MYCBP2 OS=Homo sapiens OX=9606 GN=MYCBP2 PE=1 SV=4	0	FALSE	40.666	3	10	13	10	4678	513.3	7.02	281	10	0	0	10.221	0.137826	133695	1.36652e+06	69.04	42.8	46534.9	13029.8	59784.1	231699	1.36652e+06	1.82695e+06	Peak Found	Peak Found	Peak Found	Peak Found	High	High	1
FALSE	High	Master Protein	P78563	Double-stranded RNA-specific editase 1 OS=Homo sapiens OX=9606 GN=ADARB1 PE=1 SV=1	0	FALSE	40.63	21	9	11	9	741	80.7	9.01	137	9	0	0	100	0.353822	53147.2	5.63573e+06	107.79	44.2	6795.16		25204.6	1.73103e+06	5.66522e+06	2.11817e+06	Peak Found	Not Found	Peak Found	High	High	High	1
FALSE	High	Master Protein	P78527	DNA-dependent protein kinase catalytic subunit OS=Homo sapiens OX=9606 GN=PRKDC PE=1 SV=3	0	FALSE	40.556	4	13	19	13	4128	468.8	7.12	200	13	0	0	1.398	0.495613	2.31203e+06	3.23152e+06	67.37	12.29	849811	50677.7	402762	1.08103e+06	2.74931e+06	3.10568e+06	High	Peak Found	High	High	High	High	1
FALSE	High	Master Protein	Q9NZI8	Insulin-like growth factor 2 mRNA-binding protein 1 OS=Homo sapiens OX=9606 GN=IGF2BP1 PE=1 SV=2	0	FALSE	40.504	20	8	16	7	577	63.4	9.2	314	8	0	0	24.632	0.166754	66004.7	1.62585e+06	105.74	96.2	91654.9	8751.27	4970.9	1.69537e+06	760198	1.56254e+06	Peak Found	Peak Found	Peak Found	High	Peak Found	High	1
FALSE	High	Master Protein	Q13151	Heterogeneous nuclear ribonucleoprotein A0 OS=Homo sapiens OX=9606 GN=HNRNPA0 PE=1 SV=1	0	FALSE	40.489	17	3	18	3	305	30.8	9.29	685	3	0	0	16.826	0.0108756	921176	1.55e+07	13.32	11.92	320632	99402.9	169779	5.21054e+06	1.33466e+07	1.48964e+07	High	Peak Found	Peak Found	High	High	High	1
FALSE	High	Master Protein	Q9UDY4	DnaJ homolog subfamily B member 4 OS=Homo sapiens OX=9606 GN=DNAJB4 PE=1 SV=1	0	FALSE	40.405	23	7	22	7	337	37.8	8.5	318	7	0	0	1.877	0.195652	4.15443e+06	7.7994e+06	22.56	33.64	1.44602e+06	377517	780048	1.90899e+06	1.1838e+07	7.49568e+06	High	High	High	High	High	High	1
FALSE	High	Master Protein	Q6UY14	ADAMTS-like protein 4 OS=Homo sapiens OX=9606 GN=ADAMTSL4 PE=1 SV=2	0	FALSE	40.386	11	9	12	9	1074	116.5	8.34	154	9	0	0	4.31	0.391751	164990	711084	82.61	146.03	57427.9	50341.4	9583.5	111737	9.16856e+06	683394	Peak Found	Peak Found	Peak Found	Peak Found	High	High	1
FALSE	High	Master Protein	Q07021	Complement component 1 Q subcomponent-binding protein, mitochondrial OS=Homo sapiens OX=9606 GN=C1QBP PE=1 SV=1	0	FALSE	40.335	22	5	16	5	282	31.3	4.84	208	5	0	0	0.307	0.347773	7.47323e+06	2.29436e+06	45.6	27.89	2.70525e+06	379500	1.30186e+06	1.00841e+06	2.29436e+06	1.85925e+06	High	Peak Found	High	High	High	High	1
FALSE	High	Master Protein	Q8IYB3	Serine/arginine repetitive matrix protein 1 OS=Homo sapiens OX=9606 GN=SRRM1 PE=1 SV=2	0	FALSE	40.324	11	6	13	6	904	102.3	11.84	300	6	0	0	7.082	0.171393	415870	2.94506e+06	65.82	43.33	286143	26594.9	72445.7	508373	4.19574e+06	2.83037e+06	High	Peak Found	Peak Found	High	High	High	1
FALSE	High	Master Protein	P62424	60S ribosomal protein L7a OS=Homo sapiens OX=9606 GN=RPL7A PE=1 SV=2	0	FALSE	40.227	19	7	24	7	266	30	10.61	368	7	0	0	0.542	0.884016	1.26615e+07	6.86843e+06	63.41	40.61	5.57716e+06	408639	2.20567e+06	3.51479e+06	5.29117e+06	6.60097e+06	High	High	High	High	High	High	1
FALSE	High	Master Protein	P28838	Cytosol aminopeptidase OS=Homo sapiens OX=9606 GN=LAP3 PE=1 SV=3	0	FALSE	40.169	21	9	14	9	519	56.1	7.93	200	9	0	0	0.127	0.526763	6.88042e+06	875254	77.51	81.95	2.90509e+06	83725.9	1.19859e+06	814318	577681	841171	High	Peak Found	High	High	High	High	1
FALSE	High	Master Protein	Q10567	AP-1 complex subunit beta-1 OS=Homo sapiens OX=9606 GN=AP1B1 PE=1 SV=2	0	FALSE	40.128	9	8	20	2	949	104.6	5.06	471	8	0	0	0.184	0.610642	599836	110545	75.61	32.52	218439	7239.44	104493	33954.3	184958	103739	High	Peak Found	Peak Found	Peak Found	Peak Found	Peak Found	1
FALSE	High	Master Protein	P42330	Aldo-keto reductase family 1 member C3 OS=Homo sapiens OX=9606 GN=AKR1C3 PE=1 SV=4	0	FALSE	39.764	26	6	16	5	323	36.8	7.94	250	6	0	1	0.207	0.3955	6.41732e+06	1.32651e+06	66.22	36.15	2.9841e+06	196394	1.11791e+06	593086	1.32651e+06	892855	High	Peak Found	High	High	High	Peak Found	1
FALSE	High	Master Protein	Q8WTS6	Histone-lysine N-methyltransferase SETD7 OS=Homo sapiens OX=9606 GN=SETD7 PE=1 SV=1	0	FALSE	39.729	29	6	17	6	366	40.7	4.63	260	6	0	0	0.603	0.938626	5.58532e+06	3.37038e+06	56.55	14.31	2.16243e+06	207972	972979	1.03522e+06	4.18699e+06	3.10965e+06	High	High	High	High	High	Peak Found	1
FALSE	High	Master Protein	Q8N5C6	S1 RNA-binding domain-containing protein 1 OS=Homo sapiens OX=9606 GN=SRBD1 PE=1 SV=2	0	FALSE	39.336	10	8	13	8	995	111.7	8.72	377	8	0	0	100		22363.5	3.04726e+06		16.84		2965.08		859598	3.04726e+06	3.69034e+06	Not Found	Peak Found	Not Found	High	High	High	1
FALSE	High	Master Protein	P84085	ADP-ribosylation factor 5 OS=Homo sapiens OX=9606 GN=ARF5 PE=1 SV=2	0	FALSE	39.295	47	5	15	1	180	20.5	6.79	268	5	0	0	0.057		5.34751e+06	304962				709003			304962		Not Found	High	Not Found	Not Found	Peak Found	Not Found	1
FALSE	High	Master Protein	P30084	Enoyl-CoA hydratase, mitochondrial OS=Homo sapiens OX=9606 GN=ECHS1 PE=1 SV=4	0	FALSE	39.256	26	6	15	6	290	31.4	8.07	346	6	0	0	0.235	0.43773	8.5555e+06	2.00796e+06	61.43	24.9	2.97789e+06	256019	1.61291e+06	792676	2.00796e+06	1.50145e+06	High	Peak Found	High	High	High	High	1
FALSE	High	Master Protein	Q7L2H7	Eukaryotic translation initiation factor 3 subunit M OS=Homo sapiens OX=9606 GN=EIF3M PE=1 SV=1	0	FALSE	39.206	19	5	20	5	374	42.5	5.63	162	5	0	0	2.214	0.379601	2.23352e+06	4.94421e+06	35.89	32.26	1.29449e+06	259881	389086	882309	5.66543e+06	4.75168e+06	High	Peak Found	High	High	High	High	1
FALSE	High	Master Protein	Q96QK1	Vacuolar protein sorting-associated protein 35 OS=Homo sapiens OX=9606 GN=VPS35 PE=1 SV=2	0	FALSE	39.04	15	9	12	9	796	91.6	5.49	206	9	0	0	0.231	0.617686	9.18808e+06	2.12526e+06	74.83	31.01	3.19807e+06	116824	1.63001e+06	872509	1.504e+06	2.0425e+06	High	Peak Found	High	High	High	High	1
FALSE	High	Master Protein	P14866	Heterogeneous nuclear ribonucleoprotein L OS=Homo sapiens OX=9606 GN=HNRNPL PE=1 SV=2	0	FALSE	38.994	23	7	17	7	589	64.1	8.22	253	7	0	0	12.533	0.196857	394829	4.94831e+06	85.71	33.99	401152	27316.1	68780.4	782835	5.08067e+06	4.75562e+06	High	Peak Found	Peak Found	High	High	High	1
FALSE	High	Master Protein	Q99798	Aconitate hydratase, mitochondrial OS=Homo sapiens OX=9606 GN=ACO2 PE=1 SV=2	0	FALSE	38.865	19	10	17	10	780	85.4	7.61	186	10	0	0	0.207	0.600966	7.45197e+06	1.54435e+06	73.78	31.86	2.78196e+06	107771	1.29815e+06	769358	1.44907e+06	1.48421e+06	High	Peak Found	High	High	High	High	1
FALSE	High	Master Protein	Q9UKS6	Protein kinase C and casein kinase substrate in neurons protein 3 OS=Homo sapiens OX=9606 GN=PACSIN3 PE=1 SV=2	0	FALSE	38.83	23	6	15	6	424	48.5	6.18	486	6	0	0	24.724	0.1828	186833	4.61926e+06	81.17	73.01	121315	5068.8	32546.9	270097	6.79307e+06	4.43939e+06	Peak Found	Peak Found	Peak Found	High	High	High	1
FALSE	High	Master Protein	O14974	Protein phosphatase 1 regulatory subunit 12A OS=Homo sapiens OX=9606 GN=PPP1R12A PE=1 SV=1	0	FALSE	38.774	10	8	16	8	1030	115.2	5.4	226	8	0	0	2.113	0.544607	1.36688e+06	2.88758e+06	66.66	13.62	1.32355e+06	169459	238114	1.00469e+06	2.88758e+06	2.38931e+06	High	Peak Found	Peak Found	High	High	High	1
FALSE	High	Master Protein	Q9UHG3	Prenylcysteine oxidase 1 OS=Homo sapiens OX=9606 GN=PCYOX1 PE=1 SV=3	0	FALSE	38.726	25	9	12	9	505	56.6	6.18	157	9	0	0	0.345	0.92386	5.56002e+06	1.91691e+06	84.82	29.2	2.86355e+06	47864.1	968571	910543	1.77891e+06	1.84227e+06	High	Peak Found	High	Peak Found	Peak Found	Peak Found	1
FALSE	High	Master Protein	P53814	Smoothelin OS=Homo sapiens OX=9606 GN=SMTN PE=1 SV=7	0	FALSE	38.689	12	6	10	6	917	99	9.07	219	6	0	0	8.059	0.196857	93044.5	749823	82.71	69.35	32385.8	28611.6	5485.36	144645	1.79229e+06	720624	Peak Found	Peak Found	Peak Found	High	High	High	1
FALSE	High	Master Protein	P62750	60S ribosomal protein L23a OS=Homo sapiens OX=9606 GN=RPL23A PE=1 SV=1	0	FALSE	38.688	37	6	56	6	156	17.7	10.45	1022	6	0	0	10.146	0.128172	9.84114e+06	9.98495e+07	49.4	19.61	4.44043e+06	545189	1.71435e+06	2.22159e+07	1.06814e+08	9.59613e+07	High	High	High	High	High	High	1
FALSE	High	Master Protein	Q16698	2,4-dienoyl-CoA reductase [(3E)-enoyl-CoA-producing], mitochondrial OS=Homo sapiens OX=9606 GN=DECR1 PE=1 SV=1	0	FALSE	38.638	27	7	21	7	335	36	9.28	276	7	0	0	0.751	0.984089	4.23085e+06	3.17684e+06	64.7	18.12	2.28848e+06	178191	737026	1.27538e+06	3.17684e+06	2.87534e+06	High	Peak Found	High	High	High	High	1
FALSE	High	Master Protein	P54578	Ubiquitin carboxyl-terminal hydrolase 14 OS=Homo sapiens OX=9606 GN=USP14 PE=1 SV=3	0	FALSE	38.587	31	11	17	11	494	56	5.3	190	11	0	0	0.205	0.453357	6.75472e+06	1.38218e+06	61.11	45.96	2.3511e+06	203345	1.26031e+06	853722	1.38218e+06	1.23851e+06	High	Peak Found	High	High	High	High	1
FALSE	High	Master Protein	P62140	Serine/threonine-protein phosphatase PP1-beta catalytic subunit OS=Homo sapiens OX=9606 GN=PPP1CB PE=1 SV=3	0	FALSE	38.509	25	6	14	3	327	37.2	6.19	336	6	0	2	1.416	0.749372	1.34823e+06	1.90873e+06	94.14	47.51	1.47977e+06	76381.8	234866	1.04027e+06	1.90873e+06	1.29756e+06	High	Peak Found	Peak Found	High	Peak Found	High	1
FALSE	High	Master Protein	Q8WUJ3	Cell migration-inducing and hyaluronan-binding protein OS=Homo sapiens OX=9606 GN=CEMIP PE=1 SV=2	0	FALSE	38.488	9	9	16	9	1361	152.9	7.85	215	9	0	0	15.484	0.174039	2.19592e+06	3.40006e+07	66.06	14.79	1.1793e+06	86191.8	382535	8.36874e+06	3.40006e+07	3.51625e+07	High	Peak Found	Peak Found	High	High	High	1
FALSE	High	Master Protein	Q70E73	Ras-associated and pleckstrin homology domains-containing protein 1 OS=Homo sapiens OX=9606 GN=RAPH1 PE=1 SV=3	0	FALSE	38.418	11	9	12	9	1250	135.2	8.85	88	9	0	0	2.571	0.408095	807044	2.07528e+06	71.08	38.6	300653	14227.5	140589	637429	1.0678e+06	2.37088e+06	High	Peak Found	Peak Found	High	Peak Found	High	1
FALSE	High	Master Protein	Q96AC1	Fermitin family homolog 2 OS=Homo sapiens OX=9606 GN=FERMT2 PE=1 SV=1	0	FALSE	38.331	16	9	9	9	680	77.8	6.7	141	9	0	0	0.468	0.900156	5.38737e+06	2.51881e+06	77.33	46.97	2.79224e+06	104750	938496	1.39087e+06	1.85155e+06	2.42072e+06	High	Peak Found	High	High	Peak Found	Peak Found	1
FALSE	High	Master Protein	Q92973	Transportin-1 OS=Homo sapiens OX=9606 GN=TNPO1 PE=1 SV=2	0	FALSE	38.307	12	9	19	9	898	102.3	4.98	247	9	0	0	0.684	0.982365	5.36049e+06	3.66904e+06	56.88	12.24	2.27296e+06	215350	933813	1.12696e+06	4.49988e+06	3.51687e+06	High	Peak Found	High	High	High	High	1
FALSE	High	Master Protein	Q9Y4D8	Probable E3 ubiquitin-protein ligase HECTD4 OS=Homo sapiens OX=9606 GN=HECTD4 PE=1 SV=5	0	FALSE	38.306	4	10	12	10	3996	439.1	6.19	107	10	0	0	45.644	0.13101	37412.2	1.70763e+06	27.7	60.39	14992.8	3212.34	6517.32	119716	1.70763e+06	1.69198e+06	Peak Found	Peak Found	Peak Found	Peak Found	High	High	1
FALSE	High	Master Protein	P34897	Serine hydroxymethyltransferase, mitochondrial OS=Homo sapiens OX=9606 GN=SHMT2 PE=1 SV=3	0	FALSE	38.157	24	10	28	10	504	56	8.53	591	10	0	0	0.942	0.704513	7.1319e+06	6.71752e+06	72.01	15.4	3.73589e+06	199846	1.2424e+06	2.59172e+06	6.37609e+06	6.45594e+06	High	High	High	High	High	High	1
FALSE	High	Master Protein	Q15417	Calponin-3 OS=Homo sapiens OX=9606 GN=CNN3 PE=1 SV=1	0	FALSE	38.061	28	6	19	6	329	36.4	6.05	307	6	0	0	0.258	0.418634	5.83991e+06	1.50543e+06	72.45	41.75	3.59533e+06	225516	1.01733e+06	762620	1.50543e+06	1.06179e+06	High	Peak Found	High	High	High	High	1
FALSE	High	Master Protein	P62753	40S ribosomal protein S6 OS=Homo sapiens OX=9606 GN=RPS6 PE=1 SV=1	0	FALSE	38.026	16	3	28	3	249	28.7	10.84	1064	3	0	0	7.013	0.123521	8.89963e+06	6.24116e+07	46.47	39.47	3.09767e+06	445021	1.63793e+06	8.98439e+06	6.82615e+07	5.99813e+07	High	High	High	High	High	High	1
FALSE	High	Master Protein	P29966	Myristoylated alanine-rich C-kinase substrate OS=Homo sapiens OX=9606 GN=MARCKS PE=1 SV=4	0	FALSE	37.978	27	5	28	5	332	31.5	4.45	503	5	0	0	0.416	0.86437	1.00092e+07	4.16315e+06	74.51	51.33	4.14397e+06	154510	1.74364e+06	2.15364e+06	2.40665e+06	4.00103e+06	High	Peak Found	High	High	High	High	1
FALSE	High	Master Protein	Q14694	Ubiquitin carboxyl-terminal hydrolase 10 OS=Homo sapiens OX=9606 GN=USP10 PE=1 SV=2	0	FALSE	37.959	10	6	10	6	798	87.1	5.31	298	6	0	0	22.656	0.19263	161856	3.66702e+06	94.33	63.43	56336.8	65686.4	10997.8	254561	4.36772e+06	3.52423e+06	Peak Found	Peak Found	Peak Found	Peak Found	High	High	1
FALSE	High	Master Protein	P51991	Heterogeneous nuclear ribonucleoprotein A3 OS=Homo sapiens OX=9606 GN=HNRNPA3 PE=1 SV=2	0	FALSE	37.858	15	4	15	4	378	39.6	9.01	395	4	0	0	9.931	0.0886278	1.08822e+06	1.08074e+07	34.01	19.07	570820	112579	189571	2.96142e+06	1.38661e+07	1.03866e+07	High	High	Peak Found	High	High	High	1
FALSE	High	Master Protein	O00299	Chloride intracellular channel protein 1 OS=Homo sapiens OX=9606 GN=CLIC1 PE=1 SV=4	0	FALSE	37.79	27	4	19	4	241	26.9	5.17	561	4	0	0	0.237	0.48823	1.99563e+07	4.73347e+06	62.89	40.43	8.02344e+06	592969	3.47645e+06	2.72237e+06	4.73347e+06	4.35795e+06	High	High	High	High	High	High	1
FALSE	High	Master Protein	O43491	Band 4.1-like protein 2 OS=Homo sapiens OX=9606 GN=EPB41L2 PE=1 SV=1	0	FALSE	37.707	15	9	12	9	1005	112.5	5.44	78	9	0	0	0.572	0.998393	3.15093e+06	1.80175e+06	78.39	42.15	1.41539e+06	39792	548902	553413	926093	2.24422e+06	High	Peak Found	Peak Found	High	Peak Found	High	1
FALSE	High	Master Protein	Q12802	A-kinase anchor protein 13 OS=Homo sapiens OX=9606 GN=AKAP13 PE=1 SV=2	0	FALSE	37.603	5	9	14	9	2813	307.4	5.24	73	9	0	0	3.475	0.366355	552722	1.92087e+06	37.59	52.06	252607		73331	212872	2.35655e+06	1.84607e+06	Peak Found	Not Found	Peak Found	Peak Found	High	High	1
FALSE	High	Master Protein	Q9P0L0	Vesicle-associated membrane protein-associated protein A OS=Homo sapiens OX=9606 GN=VAPA PE=1 SV=3	0	FALSE	37.441	27	5	24	4	249	27.9	8.62	308	5	0	0	3.722	0.390612	1.84977e+06	6.88458e+06	88.53	22.92	1.44276e+06	53259.3	322235	1.73601e+06	6.88458e+06	8.5495e+06	High	Peak Found	Peak Found	High	High	High	1
FALSE	High	Master Protein	Q52LJ0	Protein FAM98B OS=Homo sapiens OX=9606 GN=FAM98B PE=1 SV=2	0	FALSE	37.406	17	6	15	3	433	45.5	8.69	286	6	0	0	7.129	0.18367	416480	2.96927e+06	52.98	10.74	183085	19967.1	72551.9	754004	2.98221e+06	2.85365e+06	Peak Found	Peak Found	Peak Found	High	High	High	1
FALSE	High	Master Protein	P15586	N-acetylglucosamine-6-sulfatase OS=Homo sapiens OX=9606 GN=GNS PE=1 SV=3	0	FALSE	37.39	18	8	14	8	552	62	8.31	238	8	0	0	0.668	0.962887	1.18792e+07	7.93756e+06	78.02	9.38	6.23027e+06	225602	2.0694e+06	2.48793e+06	7.93756e+06	6.52616e+06	High	Peak Found	High	High	Peak Found	Peak Found	1
FALSE	High	Master Protein	P62244	40S ribosomal protein S15a OS=Homo sapiens OX=9606 GN=RPS15A PE=1 SV=2	0	FALSE	37.363	45	5	92	5	130	14.8	10.13	2127	5	0	0	16.825	0.0886278	5.07628e+06	8.54083e+07	43.52	40.44	2.9428e+06	478067	884302	1.22328e+07	9.59053e+07	8.20824e+07	High	Peak Found	High	High	High	High	1
FALSE	High	Master Protein	Q9UJ70	N-acetyl-D-glucosamine kinase OS=Homo sapiens OX=9606 GN=NAGK PE=1 SV=4	0	FALSE	37.357	24	5	11	5	344	37.4	6.24	223	5	0	0	0.246	0.554741	3.12503e+06	769039	65.1	58.81	1.12145e+06	76044.9	544389	514395	566547	739092	High	Peak Found	High	High	High	High	1
FALSE	High	Master Protein	Q9UBU9	Nuclear RNA export factor 1 OS=Homo sapiens OX=9606 GN=NXF1 PE=1 SV=1	0	FALSE	37.257	12	5	10	5	619	70.1	8.51	268	5	0	0	82.298		25386.9	2.08929e+06		71.22	8836.36			88542.9	2.08929e+06	2.25476e+06	Peak Found	Not Found	Not Found	Peak Found	High	High	1
FALSE	High	Master Protein	P35475	Alpha-L-iduronidase OS=Homo sapiens OX=9606 GN=IDUA PE=1 SV=2	0	FALSE	37.228	17	8	14	8	653	72.6	9.14	206	8	0	0	3.479	0.417299	572514	1.99167e+06	108.45	90.46	985978	49531	99733.6	2.58297e+06	1.9385e+06	1.91411e+06	High	Peak Found	High	High	High	Peak Found	1
FALSE	High	Master Protein	P98095	Fibulin-2 OS=Homo sapiens OX=9606 GN=FBLN2 PE=1 SV=2	0	FALSE	37.17	8	6	12	6	1184	126.5	4.82	193	6	0	0	0.174	0.352556	8.33498e+06	1.45439e+06	18.51	53.99	3.30922e+06		1.27293e+06	667831		934979	High	Not Found	High	High	Not Found	High	1
FALSE	High	Master Protein	Q00688	Peptidyl-prolyl cis-trans isomerase FKBP3 OS=Homo sapiens OX=9606 GN=FKBP3 PE=1 SV=1	0	FALSE	37.001	29	7	27	7	224	25.2	9.28	221	7	0	0	1.97	0.468392	6.57124e+06	1.29441e+07	71.7	14.08	3.79309e+06	229013	1.14473e+06	3.27549e+06	1.29441e+07	1.36029e+07	High	Peak Found	Peak Found	High	High	High	1
FALSE	High	Master Protein	Q16851	UTP--glucose-1-phosphate uridylyltransferase OS=Homo sapiens OX=9606 GN=UGP2 PE=1 SV=5	0	FALSE	36.982	24	8	16	8	508	56.9	8.15	299	8	0	0	0.234	0.620279	8.68409e+06	2.03423e+06	78.44	33.63	3.87957e+06	107714	1.51279e+06	883768	1.45764e+06	1.95502e+06	High	Peak Found	High	High	Peak Found	High	1
FALSE	High	Master Protein	P06748	Nucleophosmin OS=Homo sapiens OX=9606 GN=NPM1 PE=1 SV=2	0	FALSE	36.944	18	3	16	3	294	32.6	4.78	582	3	0	0	3.887	0.275871	2.62563e+06	1.02054e+07	15.65	48.82	817802		511139	1.25662e+06	1.02054e+07	1.20681e+07	High	Not Found	Peak Found	High	High	High	1
FALSE	High	Master Protein	P30048	Thioredoxin-dependent peroxide reductase, mitochondrial OS=Homo sapiens OX=9606 GN=PRDX3 PE=1 SV=3	0	FALSE	36.887	21	4	25	4	256	27.7	7.78	347	4	0	0	0.293	0.836657	1.20707e+07	3.54122e+06	76.91	49.97	4.29186e+06	125579	2.10275e+06	1.98072e+06	2.44134e+06	3.40332e+06	High	Peak Found	High	High	High	High	1
FALSE	High	Master Protein	Q06323	Proteasome activator complex subunit 1 OS=Homo sapiens OX=9606 GN=PSME1 PE=1 SV=1	0	FALSE	36.836	28	8	14	8	249	28.7	6.02	159	8	0	0	0.209	0.391762	6.19767e+06	1.29814e+06	59.88	9.18	2.15721e+06	201740	1.19506e+06	398729	1.44556e+06	1.15902e+06	High	Peak Found	High	Peak Found	Peak Found	High	1
FALSE	High	Master Protein	P04632	Calpain small subunit 1 OS=Homo sapiens OX=9606 GN=CAPNS1 PE=1 SV=1	0	FALSE	36.813	38	5	17	5	268	28.3	5.2	308	5	0	0	0.269	0.525855	9.10333e+06	2.45115e+06	68.29	28.81	4.16616e+06	244917	1.58583e+06	1.15422e+06	2.26442e+06	2.3557e+06	High	High	High	High	High	High	1
FALSE	High	Master Protein	P49257	Protein ERGIC-53 OS=Homo sapiens OX=9606 GN=LMAN1 PE=1 SV=2	0	FALSE	36.796	14	6	9	6	510	57.5	6.77	181	6	0	0	0.248	0.665065	4.56709e+06	1.13446e+06	73.08	62.5	1.79076e+06	73429.1	795600	798610	821949	1.09028e+06	High	Peak Found	High	High	High	High	1
FALSE	High	Master Protein	P18621	60S ribosomal protein L17 OS=Homo sapiens OX=9606 GN=RPL17 PE=1 SV=3	0	FALSE	36.706	32	6	34	6	184	21.4	10.17	470	6	0	0	3.598	0.0886278	7.24983e+06	2.60822e+07	24.23	16.51	2.52343e+06	635341	1.35935e+06	8.42848e+06	1.98654e+07	2.50666e+07	High	High	High	High	High	High	1
FALSE	High	Master Protein	Q96AY3	Peptidyl-prolyl cis-trans isomerase FKBP10 OS=Homo sapiens OX=9606 GN=FKBP10 PE=1 SV=1	0	FALSE	36.691	16	7	20	7	582	64.2	5.62	287	7	0	0	0.519	0.445154	2.39072e+07	1.24163e+07	36.23	9.51	8.32133e+06	1.68646e+06	4.81379e+06	3.73841e+06	1.44256e+07	1.19328e+07	High	Peak Found	High	High	High	High	1
FALSE	High	Master Protein	P62195	26S proteasome regulatory subunit 8 OS=Homo sapiens OX=9606 GN=PSMC5 PE=1 SV=1	0	FALSE	36.454	26	8	12	7	406	45.6	7.55	189	8	0	1	0.352	0.697042	4.48836e+06	1.58095e+06	76.07	39.68	2.33908e+06	96791.2	781885	832624	1.58095e+06	1.26295e+06	High	Peak Found	High	Peak Found	Peak Found	High	1
FALSE	High	Master Protein	Q6NUQ4	Transmembrane protein 214 OS=Homo sapiens OX=9606 GN=TMEM214 PE=1 SV=2	0	FALSE	36.194	15	8	14	8	689	77.1	9.14	185	8	0	0	15.938	0.238942	325492	5.18776e+06	81.32	13.73	174494	4950.4	56701.6	1.26067e+06	5.32637e+06	4.98574e+06	Peak Found	Peak Found	Peak Found	High	High	High	1
FALSE	High	Master Protein	O43175	D-3-phosphoglycerate dehydrogenase OS=Homo sapiens OX=9606 GN=PHGDH PE=1 SV=4	0	FALSE	36.161	15	7	20	7	533	56.6	6.71	528	7	0	0	0.316	0.667901	1.49572e+07	4.72824e+06	78.84	65.71	5.20611e+06	134301	2.88051e+06	1.80611e+06	1.01081e+06	4.54412e+06	High	Peak Found	High	High	High	High	1
FALSE	High	Master Protein	Q9Y678	Coatomer subunit gamma-1 OS=Homo sapiens OX=9606 GN=COPG1 PE=1 SV=1	0	FALSE	35.952	14	9	15	9	874	97.7	5.47	134	9	0	0	0.273	0.60223	4.80098e+06	1.30925e+06	79.17	52.7	2.32694e+06	67432.2	836344	603593	603070	1.25827e+06	High	Peak Found	High	High	Peak Found	High	1
FALSE	High	Master Protein	P09914	Interferon-induced protein with tetratricopeptide repeats 1 OS=Homo sapiens OX=9606 GN=IFIT1 PE=1 SV=2	0	FALSE	35.935	20	7	11	7	478	55.3	7.2	223	7	0	0	73.652	0.261623	72504.7	5.34009e+06	105.49	81.32	25236.5	1305.35	36950.7	1.73739e+06	232873	5.13215e+06	Peak Found	Peak Found	Peak Found	High	Peak Found	High	1
FALSE	High	Master Protein	Q8IYU8	Calcium uptake protein 2, mitochondrial OS=Homo sapiens OX=9606 GN=MICU2 PE=1 SV=2	0	FALSE	35.889	16	5	9	5	434	49.6	9.09	306	5	0	0	12.178	0.101355	265939	3.23863e+06	51.34	47.65	104859	12057.2	46327.4	709585	5.78772e+06	3.11252e+06	Peak Found	Peak Found	Peak Found	High	High	High	1
FALSE	High	Master Protein	O00231	26S proteasome non-ATPase regulatory subunit 11 OS=Homo sapiens OX=9606 GN=PSMD11 PE=1 SV=3	0	FALSE	35.553	22	7	11	7	422	47.4	6.48	226	7	0	0	0.145	0.456617	5.65893e+06	820000	72.22	50.37	2.4082e+06	107768	985802	497516	648293	788069	High	Peak Found	Peak Found	High	High	High	1
FALSE	High	Master Protein	Q13409	Cytoplasmic dynein 1 intermediate chain 2 OS=Homo sapiens OX=9606 GN=DYNC1I2 PE=1 SV=3	0	FALSE	35.444	15	5	12	5	638	71.4	5.2	309	5	0	0	0.693	0.763338	2.44329e+06	1.69202e+06	69.76	31.17	996360	51492.2	425628	487372	1.69202e+06	2.60827e+06	High	Peak Found	High	High	High	High	1
FALSE	High	Master Protein	Q9UH62	Armadillo repeat-containing X-linked protein 3 OS=Homo sapiens OX=9606 GN=ARMCX3 PE=1 SV=1	0	FALSE	35.409	24	7	19	7	379	42.5	8.37	288	7	0	0	1.224	0.446521	2.74525e+06	3.35969e+06	41.15	33.12	955531	165196	531338	899781	5.33627e+06	3.22886e+06	High	Peak Found	High	High	High	High	1
FALSE	High	Master Protein	P49419	Alpha-aminoadipic semialdehyde dehydrogenase OS=Homo sapiens OX=9606 GN=ALDH7A1 PE=1 SV=5	0	FALSE	35.32	21	9	11	9	539	58.5	7.99	106	9	0	0	0.412	0.72873	5.45943e+06	2.24979e+06	74.73	19.11	2.74444e+06	118987	951049	856742	2.24979e+06	1.83715e+06	High	Peak Found	High	High	Peak Found	Peak Found	1
FALSE	High	Master Protein	P62249	40S ribosomal protein S16 OS=Homo sapiens OX=9606 GN=RPS16 PE=1 SV=2	0	FALSE	35.31	38	6	22	6	146	16.4	10.21	418	6	0	0	1.387	0.52769	1.45395e+07	2.01684e+07	42.34	32.66	5.67009e+06	852961	2.53281e+06	3.49145e+06	2.25403e+07	1.93831e+07	High	Peak Found	High	High	High	High	1
FALSE	High	Master Protein	P20290	Transcription factor BTF3 OS=Homo sapiens OX=9606 GN=BTF3 PE=1 SV=1	0	FALSE	35.154	48	5	8	5	206	22.2	9.38	173	5	0	0	1.228	0.737444	1.09116e+06	1.34015e+06	105.15	54.39	1.2261e+06	32229	190083	411632	985761	2.61065e+06	High	Peak Found	Peak Found	High	High	High	1
FALSE	High	Master Protein	O75147	Obscurin-like protein 1 OS=Homo sapiens OX=9606 GN=OBSL1 PE=1 SV=4	0	FALSE	35.114	6	8	10	8	1896	206.8	5.63	130	8	0	0	5.336	0.339493	340408	1.81637e+06	83.28	21.61	118485	6649.11	104446	385423	1.81637e+06	1.85089e+06	Peak Found	Peak Found	Peak Found	High	High	High	1
FALSE	High	Master Protein	P42765	3-ketoacyl-CoA thiolase, mitochondrial OS=Homo sapiens OX=9606 GN=ACAA2 PE=1 SV=2	0	FALSE	35.071	22	5	13	5	397	41.9	8.09	227	5	0	0	0.267	0.417686	4.2943e+06	1.14746e+06	63.11	48.85	2.35113e+06	196924	748079	724714	1.14746e+06	984390	High	Peak Found	High	High	High	High	1
FALSE	High	Master Protein	Q14194	Dihydropyrimidinase-related protein 1 OS=Homo sapiens OX=9606 GN=CRMP1 PE=1 SV=1	0	FALSE	34.947	16	7	14	4	572	62.1	7.03	339	7	0	0	0.257	0.544607	671373	172666	98.87	75.45	638256	17605.5	116955	145216	172666	111846	High	Peak Found	Peak Found	Peak Found	Peak Found	Peak Found	1
FALSE	High	Master Protein	P36957	Dihydrolipoyllysine-residue succinyltransferase component of 2-oxoglutarate dehydrogenase complex, mitochondrial OS=Homo sapiens OX=9606 GN=DLST PE=1 SV=4	0	FALSE	34.86	24	5	14	5	453	48.7	8.95	327	5	0	0	1.28	0.493752	3.81423e+06	4.88203e+06	56.14	4.66	1.47101e+06	143758	664450	1.49953e+06	5.21589e+06	4.5871e+06	High	High	High	High	High	High	1
FALSE	High	Master Protein	Q14108	Lysosome membrane protein 2 OS=Homo sapiens OX=9606 GN=SCARB2 PE=1 SV=2	0	FALSE	34.794	22	7	12	7	478	54.3	5.14	131	7	0	0	0.168	0.387784	6.26968e+06	1.05572e+06	79.61	62.18	4.14723e+06	197118	1.0922e+06	715183	716306	1.01461e+06	High	High	High	High	Peak Found	Peak Found	1
FALSE	High	Master Protein	Q96HY6	DDRGK domain-containing protein 1 OS=Homo sapiens OX=9606 GN=DDRGK1 PE=1 SV=2	0	FALSE	34.553	20	4	14	4	314	35.6	5.12	343	4	0	0	15.898	0.127407	243335	3.86862e+06	57.5	12.19	193261	27118.8	42389.7	1.18826e+06	3.18132e+06	3.87147e+06	High	Peak Found	High	High	High	High	1
FALSE	High	Master Protein	Q9UG63	ATP-binding cassette sub-family F member 2 OS=Homo sapiens OX=9606 GN=ABCF2 PE=1 SV=2	0	FALSE	34.41	17	9	13	9	623	71.2	7.37	200	9	0	0	7.459	0.114577	914029	6.81784e+06	45.65	38.63	318144	63199.4	225184	1.04645e+06	7.8583e+06	6.55235e+06	High	Peak Found	Peak Found	High	High	High	1
FALSE	High	Master Protein	Q13200	26S proteasome non-ATPase regulatory subunit 2 OS=Homo sapiens OX=9606 GN=PSMD2 PE=1 SV=3	0	FALSE	34.402	14	10	15	10	908	100.1	5.2	134	10	0	0	0.287	0.495613	6.20026e+06	1.78e+06	63.04	22.51	2.47791e+06	181945	1.0801e+06	707032	1.78e+06	1.41968e+06	High	Peak Found	High	Peak Found	High	High	1
FALSE	High	Master Protein	P22090	40S ribosomal protein S4, Y isoform 1 OS=Homo sapiens OX=9606 GN=RPS4Y1 PE=1 SV=2	0	FALSE	34.264	28	6	34	3	263	29.4	10.24	402	6	0	0	2.859	0.391751	805737	2.3033e+06	79.28	51.79	403030	12169.9	140362	707467	1.64009e+06	4.22812e+06	High	Peak Found	Peak Found	High	High	High	1
FALSE	High	Master Protein	O75821	Eukaryotic translation initiation factor 3 subunit G OS=Homo sapiens OX=9606 GN=EIF3G PE=1 SV=2	0	FALSE	34.247	31	6	16	6	320	35.6	6.13	301	6	0	0	2.146	0.479334	3.07136e+06	6.59068e+06	15.05	47.05	1.32042e+06	379681	535040	866170	8.20165e+06	6.33403e+06	High	Peak Found	High	High	High	High	1
FALSE	High	Master Protein	Q9UPQ9	Trinucleotide repeat-containing gene 6B protein OS=Homo sapiens OX=9606 GN=TNRC6B PE=1 SV=4	0	FALSE	34.242	6	8	13	8	1833	193.9	6.76	208	8	0	0	13.664	0.199514	113986	1.55746e+06	92.93	44.05	145862	9952.42	19856.7	212823	1.85179e+06	1.49681e+06	Peak Found	Peak Found	Peak Found	Peak Found	High	High	1
FALSE	High	Master Protein	P05413	Fatty acid-binding protein, heart OS=Homo sapiens OX=9606 GN=FABP3 PE=1 SV=4	0	FALSE	34.238	47	7	28	7	133	14.8	6.8	865	7	0	0	0.425	0.409703	3.51321e+07	1.49228e+07	46.07	37.41	1.22284e+07	1.72406e+06	6.1335e+06	5.08092e+06	1.49228e+07	7.15548e+06	High	High	High	High	High	High	1
FALSE	High	Master Protein	P07858	Cathepsin B OS=Homo sapiens OX=9606 GN=CTSB PE=1 SV=3	0	FALSE	34.201	13	3	19	3	339	37.8	6.3	190	3	0	0	0.24	0.548859	7.7447e+06	1.85833e+06	77.9	69.35	4.71339e+06	217172	1.34915e+06	1.62821e+06	1.67591e+06	1.78596e+06	High	High	High	High	High	High	1
FALSE	High	Master Protein	Q15942	Zyxin OS=Homo sapiens OX=9606 GN=ZYX PE=1 SV=1	0	FALSE	34.13	19	6	22	6	572	61.2	6.67	126	6	0	0	0.298	0.559517	7.2283e+06	2.15419e+06	69.23	10.86	2.51594e+06	158724	1.48623e+06	693278	1.82488e+06	2.07031e+06	High	High	High	High	High	High	1
FALSE	High	Master Protein	P30043	Flavin reductase (NADPH) OS=Homo sapiens OX=9606 GN=BLVRB PE=1 SV=3	0	FALSE	34.042	42	5	9	5	206	22.1	7.65	252	5	0	0	0.169	0.467542	3.23182e+06	547572	68.75	84.92	1.12489e+06	64626.1	584222	415435	195330	526249	High	Peak Found	High	High	Peak Found	High	1
FALSE	High	Master Protein	P45880	Voltage-dependent anion-selective channel protein 2 OS=Homo sapiens OX=9606 GN=VDAC2 PE=1 SV=2	0	FALSE	33.887	29	6	23	6	294	31.5	7.56	361	6	0	0	0.656	0.72873	6.13144e+06	4.02193e+06	34.28	135.5	2.29152e+06	427846	1.06811e+06	995594	4.27629e+07	3.86532e+06	High	High	High	High	High	High	1
FALSE	High	Master Protein	Q96JB5	CDK5 regulatory subunit-associated protein 3 OS=Homo sapiens OX=9606 GN=CDK5RAP3 PE=1 SV=2	0	FALSE	33.884	21	8	14	8	506	56.9	4.75	246	8	0	0	2.606	0.325639	1.58923e+06	4.14211e+06	62.93	20.65	553161	42529.9	280319	1.09274e+06	4.14211e+06	5.1096e+06	High	Peak Found	Peak Found	High	High	High	1
FALSE	High	Master Protein	Q9Y606	tRNA pseudouridine synthase A OS=Homo sapiens OX=9606 GN=PUS1 PE=1 SV=3	0	FALSE	33.774	21	7	11	7	427	47.4	8.41	234	7	0	0	25.819	0.101002	114522	2.95679e+06	61.6	59.55	39861.3	4509.58	27548.7	504097	2.95679e+06	5.40444e+06	Peak Found	Peak Found	Peak Found	High	High	High	1
FALSE	High	Master Protein	Q01970	1-phosphatidylinositol 4,5-bisphosphate phosphodiesterase beta-3 OS=Homo sapiens OX=9606 GN=PLCB3 PE=1 SV=2	0	FALSE	33.771	10	9	11	9	1234	138.7	5.9	176	9	0	0	5.45	0.262178	307735	1.67723e+06	69.82	12.73	176404	11565.5	53608.4	449490	1.67723e+06	1.81681e+06	Peak Found	Peak Found	Peak Found	Peak Found	High	High	1
FALSE	High	Master Protein	Q14938	Nuclear factor 1 X-type OS=Homo sapiens OX=9606 GN=NFIX PE=1 SV=2	0	FALSE	33.734	24	5	10	5	502	55.1	8.68	276	5	0	0	29.68	0.171943	70359.6	2.08825e+06	98.51	47.23	71783.3	2462.72	12256.8	641412	1.87839e+06	4.03984e+06	Peak Found	Peak Found	Peak Found	High	High	High	1
FALSE	High	Master Protein	O43324	Eukaryotic translation elongation factor 1 epsilon-1 OS=Homo sapiens OX=9606 GN=EEF1E1 PE=1 SV=1	0	FALSE	33.7	37	5	43	5	174	19.8	8.54	391	5	0	0	11.156	0.127407	738829	8.24203e+06	61.72	42.52	437665	41089.9	128706	1.27901e+06	1.06145e+07	7.92108e+06	High	Peak Found	Peak Found	High	High	High	1
FALSE	High	Master Protein	Q04837	Single-stranded DNA-binding protein, mitochondrial OS=Homo sapiens OX=9606 GN=SSBP1 PE=1 SV=1	0	FALSE	33.691	39	4	16	4	148	17.2	9.6	361	4	0	0	1.239	0.509953	3.31196e+06	4.10323e+06	62.83	19.82	1.22944e+06	92047.7	576953	1.57554e+06	3.46686e+06	3.94345e+06	High	Peak Found	Peak Found	High	High	High	1
FALSE	High	Master Protein	Q9Y6C2	EMILIN-1 OS=Homo sapiens OX=9606 GN=EMILIN1 PE=1 SV=3	0	FALSE	33.686	13	8	9	8	1016	106.6	5.17	131	8	0	0	1.852	0.590674	564930	1.04652e+06	17.07	89.19	145075	76237.1	98412.4	94784.6	2.62461e+06	1.00577e+06	Peak Found	Peak Found	Peak Found	Peak Found	High	High	1
FALSE	High	Master Protein	P30153	Serine/threonine-protein phosphatase 2A 65 kDa regulatory subunit A alpha isoform OS=Homo sapiens OX=9606 GN=PPP2R1A PE=1 SV=4	0	FALSE	33.6	22	9	17	9	589	65.3	5.11	135	9	0	0	0.513	0.72144	7.60472e+06	3.89909e+06	69.36	9.21	3.82424e+06	226897	1.32476e+06	1.19762e+06	3.33897e+06	3.81061e+06	High	Peak Found	High	High	High	High	1
FALSE	High	Master Protein	P18859	ATP synthase-coupling factor 6, mitochondrial OS=Homo sapiens OX=9606 GN=ATP5PF PE=1 SV=1	0	FALSE	33.598	45	5	12	5	108	12.6	9.52	305	5	0	0	0.48	0.544607	4.95155e+06	2.37617e+06	50.27	13.82	1.72348e+06	245036	1.03452e+06	729848	2.18144e+06	2.73415e+06	High	Peak Found	High	High	High	High	1
FALSE	High	Master Protein	Q86VY4	Testis-specific Y-encoded-like protein 5 OS=Homo sapiens OX=9606 GN=TSPYL5 PE=1 SV=2	0	FALSE	33.597	20	4	8	4	417	45.1	9.54	221	4	0	0	100			1.67267e+06		64.55				108837	1970513	1.60754e+06	Not Found	Not Found	Not Found	Peak Found	High	High	1
FALSE	High	Master Protein	P61247	40S ribosomal protein S3a OS=Homo sapiens OX=9606 GN=RPS3A PE=1 SV=2	0	FALSE	33.512	18	4	24	4	264	29.9	9.73	913	4	0	0	1.988	0.172039	5.67224e+06	1.1279e+07	27.42	22.76	1.97432e+06	445402	995668	2.57982e+06	1.1279e+07	1.2877e+07	High	High	High	High	High	High	1
FALSE	High	Master Protein	P35659	Protein DEK OS=Homo sapiens OX=9606 GN=DEK PE=1 SV=1	0	FALSE	33.36	17	5	19	5	375	42.6	8.56	305	5	0	0	13.314	0.114577	839491	1.11774e+07	53.47	56.05	401435	44041.3	146242	1.36157e+06	1.63353e+07	1.07421e+07	High	Peak Found	Peak Found	High	High	High	1
FALSE	High	Master Protein	P78362	SRSF protein kinase 2 OS=Homo sapiens OX=9606 GN=SRPK2 PE=1 SV=3	0	FALSE	33.354	13	8	19	7	688	77.5	4.97	386	8	0	1	34.027	0.00858086	280168	9.53332e+06	14.41	13.02	97517.4	32864.1	57429.7	2.44402e+06	1.03294e+07	9.16209e+06	Peak Found	Peak Found	Peak Found	High	High	High	1
FALSE	High	Master Protein	P23368	NAD-dependent malic enzyme, mitochondrial OS=Homo sapiens OX=9606 GN=ME2 PE=1 SV=1	0	FALSE	33.348	20	9	12	9	584	65.4	7.61	209	9	0	0	5.014	0.222706	587471	2.94572e+06	63.1	32.32	252825	18666.9	102339	904789	2.11123e+06	3.91253e+06	Peak Found	Peak Found	Peak Found	High	High	High	1
FALSE	High	Master Protein	P35606	Coatomer subunit beta' OS=Homo sapiens OX=9606 GN=COPB2 PE=1 SV=2	0	FALSE	33.332	13	9	10	9	906	102.4	5.27	132	9	0	0	0.179	0.426019	3.11091e+06	557784	67.09	62.93	1.56957e+06	104342	541929	458582	557784	522191	High	Peak Found	High	High	Peak Found	Peak Found	1
FALSE	High	Master Protein	Q9Y4B5	Microtubule cross-linking factor 1 OS=Homo sapiens OX=9606 GN=MTCL1 PE=1 SV=5	0	FALSE	33.134	6	7	13	7	1905	209.4	6.43	234	7	0	0	17.626	0.0793487	83966.3	1.47996e+06	38.37	39.78	29226	17430.9	10809.1	273521	2.06742e+06	1.42233e+06	Peak Found	Peak Found	Peak Found	High	High	High	1
FALSE	High	Master Protein	Q9UNZ2	NSFL1 cofactor p47 OS=Homo sapiens OX=9606 GN=NSFL1C PE=1 SV=2	0	FALSE	33.082	32	8	13	8	370	40.5	5.1	160	8	0	0	0.24	0.479334	3.4608e+06	830918	68.19	22.88	1.20459e+06	86906.7	753773	212110	1.08256e+06	798561	High	Peak Found	High	High	High	High	1
FALSE	High	Master Protein	P14649	Myosin light chain 6B OS=Homo sapiens OX=9606 GN=MYL6B PE=1 SV=1	0	FALSE	33.075	27	5	22	4	208	22.8	5.73	596	5	0	0	0.545	0.532716	6.07303e+06	3.30763e+06	59.17	50.15	3.72401e+06	392967	1.05794e+06	1.774e+06	3.30763e+06	2.02466e+06	High	High	High	High	High	High	1
FALSE	High	Master Protein	P30044	Peroxiredoxin-5, mitochondrial OS=Homo sapiens OX=9606 GN=PRDX5 PE=1 SV=4	0	FALSE	32.914	37	6	20	6	214	22.1	8.7	494	6	0	0	0.151	0.518447	2.25093e+07	3.40336e+06	72.17	54.11	7.83477e+06	374219	4.28044e+06	2.426e+06	3.40336e+06	3155282	High	High	High	High	High	High	1
FALSE	High	Master Protein	P35268	60S ribosomal protein L22 OS=Homo sapiens OX=9606 GN=RPL22 PE=1 SV=2	0	FALSE	32.914	52	5	25	5	128	14.8	9.19	752	5	0	0	13.209	0.114445	1.04111e+07	1.37519e+08	49.01	24.76	4.35998e+06	537472	1.81364e+06	2.65805e+07	1.37519e+08	1.34014e+08	High	High	High	High	High	High	1
FALSE	High	Master Protein	Q8NFW8	N-acylneuraminate cytidylyltransferase OS=Homo sapiens OX=9606 GN=CMAS PE=1 SV=2	0	FALSE	32.824	23	8	18	8	434	48.3	7.93	351	8	0	0	22.767	0.14866	416580	9.48418e+06	73.78	11.87	350772	30323.9	72569.5	2.41805e+06	9.48418e+06	9.5362e+06	High	Peak Found	Peak Found	High	High	High	1
FALSE	High	Master Protein	P58107	Epiplakin OS=Homo sapiens OX=9606 GN=EPPK1 PE=1 SV=3	0	FALSE	32.721	5	5	7	1	5088	555.3	5.62	132	5	0	0	1.433		334093	478742		80			58199.9	163306	27860.2	460099	Not Found	Not Found	Peak Found	Peak Found	Peak Found	High	1
FALSE	High	Master Protein	P09960	Leukotriene A-4 hydrolase OS=Homo sapiens OX=9606 GN=LTA4H PE=1 SV=2	0	FALSE	32.68	17	7	10	7	611	69.2	6.18	93	7	0	0	0.244	0.332311	3.129e+06	763363	47.51	40.29	1.10912e+06	148375	545080	430359	763363	679155	High	Peak Found	High	Peak Found	Peak Found	High	1
FALSE	High	Master Protein	P47756	F-actin-capping protein subunit beta OS=Homo sapiens OX=9606 GN=CAPZB PE=1 SV=4	0	FALSE	32.636	21	6	18	6	277	31.3	5.59	370	6	0	0	0.413	0.43218	1.25286e+07	5.17903e+06	50	30.99	4.50852e+06	554768	2.18252e+06	1.61967e+06	5.17903e+06	2.73709e+06	High	High	High	High	High	High	1
FALSE	High	Master Protein	Q6P158	Putative ATP-dependent RNA helicase DHX57 OS=Homo sapiens OX=9606 GN=DHX57 PE=1 SV=2	0	FALSE	32.571	7	9	12	8	1386	155.5	7.71	119	9	0	0	20.929	0.209137	67786.9	1.41874e+06	97.48	5.08	23594.4	43382	11640.4	435770	1.30295e+06	1.3743e+06	Peak Found	Peak Found	Peak Found	High	High	High	1
FALSE	High	Master Protein	O95292	Vesicle-associated membrane protein-associated protein B/C OS=Homo sapiens OX=9606 GN=VAPB PE=1 SV=3	0	FALSE	32.527	32	7	11	6	243	27.2	7.3	222	7	0	1	1.929	0.391762	2.19479e+06	4.2332e+06	54.05	29.47	766632	83515.7	382338	759683	4.2332e+06	4.32359e+06	High	Peak Found	Peak Found	High	High	High	1
FALSE	High	Master Protein	P27694	Replication protein A 70 kDa DNA-binding subunit OS=Homo sapiens OX=9606 GN=RPA1 PE=1 SV=2	0	FALSE	32.509	14	7	9	7	616	68.1	7.21	136	7	0	0	2.268	0.392762	346037	784869	71.88	137.58	214518	13931.6	60280.6	2.99566e+06	784869	735143	Peak Found	Peak Found	Peak Found	High	High	High	1
FALSE	High	Master Protein	P40123	Adenylyl cyclase-associated protein 2 OS=Homo sapiens OX=9606 GN=CAP2 PE=1 SV=1	0	FALSE	32.478	18	7	13	6	477	52.8	6.37	199	7	0	0	0.215	0.360914	5.29578e+06	1.13888e+06	55.14	24.16	1.84329e+06	200947	982690	349811	1.60714e+06	995376	High	Peak Found	High	High	High	High	1
FALSE	High	Master Protein	P11047	Laminin subunit gamma-1 OS=Homo sapiens OX=9606 GN=LAMC1 PE=1 SV=3	0	FALSE	32.462	4	5	15	5	1609	177.5	5.12	218	5	0	0	1.288	0.638536	2.27491e+06	2.9309e+06	73.67	49.96	791821	54066.8	577243	418330	2.9309e+06	4.01391e+06	High	Peak Found	Peak Found	High	High	High	1
FALSE	High	Master Protein	Q969G5	Caveolae-associated protein 3 OS=Homo sapiens OX=9606 GN=CAVIN3 PE=1 SV=3	0	FALSE	32.325	39	7	17	7	261	27.7	6.43	275	7	0	0	1.286	0.607975	6.27914e+06	8.07642e+06	77.19	15.45	2.18557e+06	1.63732e+06	322784	3.20233e+06	8.03924e+06	7.76192e+06	High	Peak Found	High	High	High	High	1
FALSE	High	Master Protein	O15173	Membrane-associated progesterone receptor component 2 OS=Homo sapiens OX=9606 GN=PGRMC2 PE=1 SV=1	0	FALSE	32.304	27	5	15	5	223	23.8	4.88	305	5	0	0	0.328	0.525855	5.08832e+06	1.66749e+06	65.32	36.53	1.77108e+06	126912	960299	599053	890305	1.60256e+06	High	Peak Found	High	High	High	High	1
FALSE	High	Master Protein	Q86U38	Nucleolar protein 9 OS=Homo sapiens OX=9606 GN=NOP9 PE=1 SV=1	0	FALSE	32.188	16	6	10	6	636	69.4	7.28	172	6	0	0	56.025	0.202615	44416.8	2.48845e+06	75.04	53.6	27917.6		4284.84	229825	2.6309e+06	2.39155e+06	Peak Found	Not Found	Peak Found	High	High	High	1
FALSE	High	Master Protein	Q6ZMU5	Tripartite motif-containing protein 72 OS=Homo sapiens OX=9606 GN=TRIM72 PE=1 SV=2	0	FALSE	32.143	19	5	9	5	477	52.7	6.48	221	5	0	0	0.35	0.555048	4.62744e+06	1.61955e+06	78.25	53.46	2.94792e+06	142824	806114	906590	1.61955e+06	967977	High	High	High	High	High	Peak Found	1
FALSE	High	Master Protein	O60716	Catenin delta-1 OS=Homo sapiens OX=9606 GN=CTNND1 PE=1 SV=1	0	FALSE	32.086	12	9	14	9	968	108.1	6.23	101	9	0	0	2.368	0.468392	1.16034e+06	2.74804e+06	87.47	9.34	818725	25776.5	202134	844069	2.61456e+06	3.00235e+06	High	Peak Found	Peak Found	High	High	High	1
FALSE	High	Master Protein	O43143	Pre-mRNA-splicing factor ATP-dependent RNA helicase DHX15 OS=Homo sapiens OX=9606 GN=DHX15 PE=1 SV=2	0	FALSE	32.05	10	7	10	7	795	90.9	7.46	236	7	0	0	3.714	0.415658	620522	2.3045e+06	88.86	34.35	415432	9906.51	108097	442649	2.3045e+06	2.8609e+06	Peak Found	Peak Found	Peak Found	High	High	High	1
FALSE	High	Master Protein	O75165	DnaJ homolog subfamily C member 13 OS=Homo sapiens OX=9606 GN=DNAJC13 PE=1 SV=5	0	FALSE	32.031	5	9	17	9	2243	254.3	6.74	181	9	0	0	3.361	0.415658	681278	2.28963e+06	85.15	22.31	372053	7166.47	118681	703267	1.96701e+06	2.90588e+06	High	Peak Found	Peak Found	High	High	High	1
FALSE	High	Master Protein	Q5T8P6	RNA-binding protein 26 OS=Homo sapiens OX=9606 GN=RBM26 PE=1 SV=3	0	FALSE	32.031	9	6	9	6	1007	113.5	9.16	162	6	0	0	41.735	0.390541	28585.6	1.19301e+06	159.96	19.41	9949.71	1359.94	125502	301465	1.44967e+06	1.14656e+06	Peak Found	Peak Found	Peak Found	High	High	High	1
FALSE	High	Master Protein	P12107	Collagen alpha-1(XI) chain OS=Homo sapiens OX=9606 GN=COL11A1 PE=1 SV=4	0	FALSE	31.889	6	6	11	6	1806	181	5.17	166	6	0	0	4.937	0.215769	775053	3.8263e+06	59.12	23.63	356886	31653.8	135016	1.38034e+06	2.76282e+06	3.6773e+06	High	Peak Found	High	High	High	High	1
FALSE	High	Master Protein	Q6XE24	RNA-binding motif, single-stranded-interacting protein 3 OS=Homo sapiens OX=9606 GN=RBMS3 PE=1 SV=1	0	FALSE	31.831	14	3	8	2	437	47.8	8.03	208	3	0	1	9.778	0.0886278	333234	3.25852e+06	49.16	47.23	169666	21825.9	58050.3	910008	3.25852e+06	6.33985e+06	Not Found	Not Found	Not Found	High	High	High	1
FALSE	High	Master Protein	Q16082	Heat shock protein beta-2 OS=Homo sapiens OX=9606 GN=HSPB2 PE=1 SV=2	0	FALSE	31.779	41	5	19	5	182	20.2	5.17	398	5	0	0	0.28	0.40328	1.08367e+07	3.03547e+06	58.12	43.36	4.91753e+06	450945	1.88778e+06	1.54094e+06	3.03547e+06	2.0553e+06	High	High	High	High	High	High	1
FALSE	High	Master Protein	Q13423	NAD(P) transhydrogenase, mitochondrial OS=Homo sapiens OX=9606 GN=NNT PE=1 SV=3	0	FALSE	31.689	12	10	13	10	1086	113.8	8.09	85	10	0	0	0.214	0.473407	4.27708e+06	915744	63.76	37.94	1.67974e+06	119315	745079	511518	893338	880085	High	Peak Found	High	High	High	High	1
FALSE	High	Master Protein	P21266	Glutathione S-transferase Mu 3 OS=Homo sapiens OX=9606 GN=GSTM3 PE=1 SV=3	0	FALSE	31.64	29	6	8	6	225	26.5	5.54	179	6	0	0	0.094	0.572566	3.87483e+06	365215	117.08	109.27	4.74053e+06	31335.8	675007	648022	365215	311159	High	Peak Found	High	High	Peak Found	Peak Found	1
FALSE	High	Master Protein	Q9NV70	Exocyst complex component 1 OS=Homo sapiens OX=9606 GN=EXOC1 PE=1 SV=4	0	FALSE	31.591	10	6	10	6	894	101.9	6.61	157	6	0	0	11.814	0.469161	148884	1.75897e+06	106.14	51.89	137274		9791.04	188802	1.75897e+06	1.99973e+06	High	Not Found	Peak Found	Peak Found	High	High	1
FALSE	High	Master Protein	Q9UBQ7	Glyoxylate reductase/hydroxypyruvate reductase OS=Homo sapiens OX=9606 GN=GRHPR PE=1 SV=1	0	FALSE	31.568	21	4	9	4	328	35.6	7.39	138	4	0	0	0.194	0.418567	6.23533e+06	1.20824e+06	63.03	28.14	2.17032e+06	180754	1.23129e+06	554848	1.20824e+06	1.04552e+06	High	Peak Found	High	High	High	High	1
FALSE	High	Master Protein	P49770	Translation initiation factor eIF-2B subunit beta OS=Homo sapiens OX=9606 GN=EIF2B2 PE=1 SV=3	0	FALSE	31.568	17	6	19	6	351	39	6.16	305	6	0	0	14.788	0.19713	452354	6.68948e+06	78.13	45.08	250699	9820.58	78801.4	1.09915e+06	9.52558e+06	6.42899e+06	Peak Found	Peak Found	Peak Found	High	High	High	1
FALSE	High	Master Protein	P05783	Keratin, type I cytoskeletal 18 OS=Homo sapiens OX=9606 GN=KRT18 PE=1 SV=2	0	FALSE	31.397	23	6	9	6	430	48	5.45	194	6	0	0	1.532	0.727741	1.20182e+06	1.84076e+06	93.9	89.41	418315	13895.7	428874	565394	308401	3.7512e+06	High	Peak Found	Peak Found	High	Peak Found	High	1
FALSE	High	Master Protein	P06756	Integrin alpha-V OS=Homo sapiens OX=9606 GN=ITGAV PE=1 SV=2	0	FALSE	31.228	13	9	11	9	1048	116	5.68	61	9	0	0	0.418	0.791687	2.22112e+06	928044	89.23	25.33	1.51283e+06	36639.9	386926	383751	761214	891905	High	Peak Found	High	High	Peak Found	Peak Found	1
FALSE	High	Master Protein	P55268	Laminin subunit beta-2 OS=Homo sapiens OX=9606 GN=LAMB2 PE=1 SV=2	0	FALSE	31.05	5	6	10	6	1798	195.9	6.52	142	6	0	0	14.777	0.128172	210930	3117004	77.42	79.03	73418	17645.9	100885	2.71424e+06	3117004	1.90912e+06	Peak Found	Peak Found	Peak Found	Peak Found	High	High	1
FALSE	High	Master Protein	P43243	Matrin-3 OS=Homo sapiens OX=9606 GN=MATR3 PE=1 SV=2	0	FALSE	30.976	9	5	9	5	847	94.6	6.25	158	5	0	0	21.621	0.166754	61993	1.34036e+06	80.85	30.9	21577.8	2468.11	23051.7	283915	1.75168e+06	1.28817e+06	Peak Found	Peak Found	Peak Found	Peak Found	High	High	1
FALSE	High	Master Protein	Q8TCJ2	Dolichyl-diphosphooligosaccharide--protein glycosyltransferase subunit STT3B OS=Homo sapiens OX=9606 GN=STT3B PE=1 SV=1	0	FALSE	30.96	7	5	20	5	826	93.6	8.91	276	5	0	0	11.915	0.268042	848053	1.01047e+07	82.77	14.59	476112	12988.8	147733	2.44023e+06	1.01047e+07	1.01307e+07	High	Peak Found	Peak Found	High	High	High	1
FALSE	High	Master Protein	P10768	S-formylglutathione hydrolase OS=Homo sapiens OX=9606 GN=ESD PE=1 SV=2	0	FALSE	30.883	23	4	12	4	282	31.4	7.02	134	4	0	0	0.297	0.686487	2.85482e+06	846550	76.35	91.5	1.6619e+06	78697.1	497318	994707	645034	813585	High	Peak Found	High	High	Peak Found	Peak Found	1
FALSE	High	Master Protein	O95816	BAG family molecular chaperone regulator 2 OS=Homo sapiens OX=9606 GN=BAG2 PE=1 SV=1	0	FALSE	30.823	31	5	20	5	211	23.8	6.7	422	5	0	0	2.092	0.202612	3.58421e+06	7.49848e+06	19.67	28.04	1.24755e+06	394832	768391	1.57811e+06	9.20307e+06	7.20648e+06	High	High	High	High	High	High	1
FALSE	High	Master Protein	P31948	Stress-induced-phosphoprotein 1 OS=Homo sapiens OX=9606 GN=STIP1 PE=1 SV=1	0	FALSE	30.781	17	9	19	9	543	62.6	6.8	176	9	0	0	0.201	0.433884	1.16149e+07	2.33981e+06	62.13	55.68	4.04275e+06	351813	2.3019e+06	1.50001e+06	2.33981e+06	1.68129e+06	High	High	High	High	High	High	1
FALSE	High	Master Protein	P48047	ATP synthase subunit O, mitochondrial OS=Homo sapiens OX=9606 GN=ATP5PO PE=1 SV=1	0	FALSE	30.752	35	6	9	6	213	23.3	9.96	244	6	0	0	0.621	0.975176	5.37006e+06	3.33653e+06	72.87	33.99	2.97131e+06	160907	935479	1.6199e+06	3.33653e+06	2.70755e+06	High	Peak Found	High	High	High	Peak Found	1
FALSE	High	Master Protein	Q8NC51	Plasminogen activator inhibitor 1 RNA-binding protein OS=Homo sapiens OX=9606 GN=SERBP1 PE=1 SV=2	0	FALSE	30.733	23	7	23	7	408	44.9	8.65	405	7	0	0	2.424	0.23781	4.88661e+06	1.18433e+07	39.3	20.97	2.2389e+06	365850	851261	2.50142e+06	1.22151e+07	1.13821e+07	High	High	High	High	High	High	1
FALSE	High	Master Protein	Q96KP4	Cytosolic non-specific dipeptidase OS=Homo sapiens OX=9606 GN=CNDP2 PE=1 SV=2	0	FALSE	30.73	20	6	8	6	475	52.8	5.97	111	6	0	0	0.167	0.59691	3.2237e+06	539109	77.83	55.6	1.12207e+06	41844.7	715390	398903	539109	514075	High	Peak Found	High	High	Peak Found	Peak Found	1
FALSE	High	Master Protein	Q15691	Microtubule-associated protein RP/EB family member 1 OS=Homo sapiens OX=9606 GN=MAPRE1 PE=1 SV=3	0	FALSE	30.668	25	6	10	5	268	30	5.14	158	6	0	1	0.356	0.366355	5.01322e+06	1.78687e+06	47.99	24.24	1.74494e+06	237863	912604	548842	1.86929e+06	1.11293e+06	High	Peak Found	High	High	High	High	1
FALSE	High	Master Protein	Q15582	Transforming growth factor-beta-induced protein ig-h3 OS=Homo sapiens OX=9606 GN=TGFBI PE=1 SV=1	0	FALSE	30.655	16	7	14	7	683	74.6	7.71	181	7	0	0	3.629	0.253281	850577	3.08666e+06	47.08	58.9	296058	66465.4	233989	462950	5.41311e+06	2.96647e+06	Peak Found	Peak Found	Peak Found	High	High	High	1
FALSE	High	Master Protein	P07686	Beta-hexosaminidase subunit beta OS=Homo sapiens OX=9606 GN=HEXB PE=1 SV=3	0	FALSE	30.652	15	6	11	6	556	63.1	6.76	221	6	0	0	0.059	0.238045	1.07682e+07	638782	58.42	108.48	5261287	1.42771e+06	644625	1.06467e+06	638782	493157	High	Peak Found	High	High	High	Peak Found	1
FALSE	High	Master Protein	Q99460	26S proteasome non-ATPase regulatory subunit 1 OS=Homo sapiens OX=9606 GN=PSMD1 PE=1 SV=2	0	FALSE	30.624	13	9	9	9	953	105.8	5.39	118	9	0	0	0.163	0.572566	5.39445e+06	877214	76.19	50.41	2.19276e+06	70024.1	939729	585595	832350	843054	High	Peak Found	Peak Found	Peak Found	Peak Found	Peak Found	1
FALSE	High	Master Protein	P50502	Hsc70-interacting protein OS=Homo sapiens OX=9606 GN=ST13 PE=1 SV=2	0	FALSE	30.62	18	6	16	6	369	41.3	5.27	236	6	0	0	0.265	0.45595	1.27933e+07	3.39523e+06	57.38	34.65	4.45294e+06	452478	2.41722e+06	1.68438e+06	3.39523e+06	2.80836e+06	High	High	High	High	High	High	1
FALSE	High	Master Protein	P36776	Lon protease homolog, mitochondrial OS=Homo sapiens OX=9606 GN=LONP1 PE=1 SV=2	0	FALSE	30.599	13	8	15	8	959	106.4	6.39	101	8	0	0	0.46	0.983918	2.83391e+06	1.30443e+06	82.8	30.71	1.49089e+06	34722.3	493676	603740	1.30443e+06	1.06709e+06	High	Peak Found	High	High	High	High	1
FALSE	High	Master Protein	P13807	Glycogen [starch] synthase, muscle OS=Homo sapiens OX=9606 GN=GYS1 PE=1 SV=2	0	FALSE	30.498	15	8	10	8	737	83.7	6.18	115	8	0	0	0.585	0.643955	1.38742e+06	812007	93.09	64.54	1.33553e+06	57478.6	241692	249411	1.49101e+06	340874	High	Peak Found	High	High	High	Peak Found	1
FALSE	High	Master Protein	P63316	Troponin C, slow skeletal and cardiac muscles OS=Homo sapiens OX=9606 GN=TNNC1 PE=1 SV=1	0	FALSE	30.485	43	6	15	6	161	18.4	4.18	353	6	0	0	0.618	0.47453	1.20306e+07	7.43151e+06	34.91	34.62	4.18745e+06	1.72703e+06	1.09279e+06	2.28261e+06	8.64449e+06	3.97598e+06	High	High	Peak Found	High	High	Peak Found	1
FALSE	High	Master Protein	P08237	ATP-dependent 6-phosphofructokinase, muscle type OS=Homo sapiens OX=9606 GN=PFKM PE=1 SV=2	0	FALSE	30.34	13	6	8	5	780	85.1	7.99	121	6	0	0	0.199	0.467542	1.58989e+06	317093	85.81	59.52	1.12678e+06	40756.4	276964	67925.6	679110	304745	High	Peak Found	Peak Found	Peak Found	High	Peak Found	1
FALSE	High	Master Protein	P14550	Aldo-keto reductase family 1 member A1 OS=Homo sapiens OX=9606 GN=AKR1A1 PE=1 SV=3	0	FALSE	30.318	25	7	14	6	325	36.6	6.79	220	7	0	1	0.213	0.49816	9.18069e+06	1.95838e+06	68.24	56.15	3.1955e+06	191570	1.68908e+06	1.11128e+06	1.14876e+06	1.88212e+06	High	Peak Found	High	High	High	High	1
FALSE	High	Master Protein	O75094	Slit homolog 3 protein OS=Homo sapiens OX=9606 GN=SLIT3 PE=2 SV=3	0	FALSE	30.293	7	6	6	6	1523	167.6	7.65	194	6	0	0	2.887	0.720121	208009	600596	73.03	101.28	195929	19743.3	36235.7	184475	89502.5	1.56011e+06	Peak Found	Peak Found	Peak Found	Peak Found	Peak Found	High	1
FALSE	High	Master Protein	P31930	Cytochrome b-c1 complex subunit 1, mitochondrial OS=Homo sapiens OX=9606 GN=UQCRC1 PE=1 SV=3	0	FALSE	30.208	18	5	6	5	480	52.6	6.37	120	5	0	0	0.48	0.906269	1.67742e+06	805221	88.1	73.23	1.05236e+06	22057.5	292211	526216	340988	773865	High	Peak Found	Peak Found	High	Peak Found	Peak Found	1
FALSE	High	Master Protein	P62495	Eukaryotic peptide chain release factor subunit 1 OS=Homo sapiens OX=9606 GN=ETF1 PE=1 SV=3	0	FALSE	30.176	21	8	14	8	437	49	5.71	137	8	0	0	0.473	0.817938	4.26068e+06	2.01715e+06	68.48	25.94	1.48301e+06	96111.9	863941	450005	2.01715e+06	2.40136e+06	High	Peak Found	High	High	High	High	1
FALSE	High	Master Protein	P52943	Cysteine-rich protein 2 OS=Homo sapiens OX=9606 GN=CRIP2 PE=1 SV=1	0	FALSE	30.063	25	3	11	3	208	22.5	8.72	167	3	0	0	0.393	0.425695	4.66357e+06	1.83189e+06	64.58	25	2.73943e+06	229471	812407	624323	1.83189e+06	1.17184e+06	High	Peak Found	High	High	High	High	1
FALSE	High	Master Protein	P09972	Fructose-bisphosphate aldolase C OS=Homo sapiens OX=9606 GN=ALDOC PE=1 SV=2	0	FALSE	30.035	7	2	20	2	364	39.4	6.87	672	2	0	0	0.731	0.875558	1.84602e+07	1.34935e+07	61.58	33.27	9.5492e+06	815949	3.21582e+06	5.46642e+06	1.34935e+07	8.54226e+06	High	High	High	High	High	High	1
FALSE	High	Master Protein	Q9NTK5	Obg-like ATPase 1 OS=Homo sapiens OX=9606 GN=OLA1 PE=1 SV=2	0	FALSE	29.982	20	6	11	6	396	44.7	7.81	257	6	0	0	0.312	0.460791	3.24059e+06	1.00953e+06	63.29	30.85	1.48351e+06	110783	564520	386848	1.00953e+06	634215	High	Peak Found	High	High	High	High	1
FALSE	High	Master Protein	P55290	Cadherin-13 OS=Homo sapiens OX=9606 GN=CDH13 PE=1 SV=1	0	FALSE	29.975	11	5	7	5	713	78.2	4.98	196	5	0	0	0.425	0.457742	2.16876e+06	921156	67.11	57.54	1.37488e+06	112099	377803	449208	921156	380706	High	Peak Found	High	High	Peak Found	Peak Found	1
FALSE	High	Master Protein	O60568	Multifunctional procollagen lysine hydroxylase and glycosyltransferase LH3 OS=Homo sapiens OX=9606 GN=PLOD3 PE=1 SV=1	0	FALSE	29.857	13	7	11	7	738	84.7	6.05	142	7	0	0	0.878	0.700964	3.14031e+06	2.75745e+06	68.79	21.78	1.09304e+06	62209.5	561859	846959	1.95838e+06	2.92763e+06	High	Peak Found	Peak Found	High	High	High	1
FALSE	High	Master Protein	P60903	Protein S100-A10 OS=Homo sapiens OX=9606 GN=S100A10 PE=1 SV=2	0	FALSE	29.811	35	3	17	3	97	11.2	7.37	250	3	0	0	0.419	0.490444	1.32016e+07	5.52747e+06	79.85	20.43	4.59506e+06	665548	5.28764e+06	1.69778e+06	4.95336e+06	6.99197e+06	High	High	High	High	High	High	1
FALSE	High	Master Protein	P16278	Beta-galactosidase OS=Homo sapiens OX=9606 GN=GLB1 PE=1 SV=2	0	FALSE	29.658	11	5	12	5	677	76	6.57	331	5	0	0	0.239	0.473407	3.34973e+06	801902	77.92	48.13	2.19111e+06	112641	583533	518488	801902	736070	High	Peak Found	High	High	High	High	1
FALSE	High	Master Protein	Q92626	Peroxidasin homolog OS=Homo sapiens OX=9606 GN=PXDN PE=1 SV=2	0	FALSE	29.646	7	7	10	7	1479	165.2	7.17	189	7	0	0	10.851		189378	2.05501e+06		43.56			32990.1	353741	2.05501e+06	2.82089e+06	Not Found	Not Found	Peak Found	High	High	High	1
FALSE	High	Master Protein	O43809	Cleavage and polyadenylation specificity factor subunit 5 OS=Homo sapiens OX=9606 GN=NUDT21 PE=1 SV=1	0	FALSE	29.61	33	6	14	6	227	26.2	8.82	246	6	0	0	6.577	0.314976	639515	4.20599e+06	89.43	26.76	498863	17263.8	111405	1.50822e+06	2.81825e+06	4.0422e+06	High	Peak Found	Peak Found	High	High	High	1
FALSE	High	Master Protein	Q13011	Delta(3,5)-Delta(2,4)-dienoyl-CoA isomerase, mitochondrial OS=Homo sapiens OX=9606 GN=ECH1 PE=1 SV=2	0	FALSE	29.516	17	4	13	4	328	35.8	8	250	4	0	0	0.391	0.525855	4.82256e+06	1.88579e+06	57.36	18.43	1.67858e+06	196914	1.05421e+06	751987	1.74208e+06	1.81235e+06	High	Peak Found	High	High	High	High	1
FALSE	High	Master Protein	P24752	Acetyl-CoA acetyltransferase, mitochondrial OS=Homo sapiens OX=9606 GN=ACAT1 PE=1 SV=1	0	FALSE	29.511	17	5	11	5	427	45.2	8.85	170	5	0	0	0.642	0.456617	2.65179e+06	1.7012e+06	50.42	28.34	1.54736e+06	207232	461949	603634	1.7012e+06	1.0469e+06	High	Peak Found	High	High	High	Peak Found	1
FALSE	High	Master Protein	P26368	Splicing factor U2AF 65 kDa subunit OS=Homo sapiens OX=9606 GN=U2AF2 PE=1 SV=4	0	FALSE	29.508	16	5	13	5	475	53.5	9.09	122	5	0	0	22.633	0.312587	135265	3.06148e+06	134.83	24.29	407790	9149.04	23563.5	699923	3.06148e+06	3.60352e+06	Peak Found	Peak Found	Peak Found	High	High	High	1
FALSE	High	Master Protein	Q99873	Protein arginine N-methyltransferase 1 OS=Homo sapiens OX=9606 GN=PRMT1 PE=1 SV=3	0	FALSE	29.507	24	7	19	7	371	42.4	5.35	250	7	0	0	0.917	0.978057	3.99557e+06	3.66462e+06	40.47	18.95	1.85027e+06	293935	696039	1.1256e+06	4.43081e+06	2.90963e+06	High	High	High	High	High	High	1
FALSE	High	Master Protein	Q8NBS9	Thioredoxin domain-containing protein 5 OS=Homo sapiens OX=9606 GN=TXNDC5 PE=1 SV=2	0	FALSE	29.505	21	6	13	6	432	47.6	5.97	175	6	0	0	0.423	0.694335	3.84139e+06	1.62375e+06	84.97	42.77	2.45308e+06	74439.3	669182	687754	886630	1.56052e+06	High	Peak Found	High	High	High	High	1
FALSE	High	Master Protein	Q9NXV6	CDKN2A-interacting protein OS=Homo sapiens OX=9606 GN=CDKN2AIP PE=1 SV=3	0	FALSE	29.471	12	5	9	5	580	61.1	9.01	165	5	0	0	9.407	0.0886278	152318	1.43288e+06	33.84	39.2	67618.9	12600.8	26534.2	304110	2.17997e+06	1.37709e+06	Peak Found	Peak Found	Peak Found	Peak Found	High	High	1
FALSE	High	Master Protein	Q9C0C2	182 kDa tankyrase-1-binding protein OS=Homo sapiens OX=9606 GN=TNKS1BP1 PE=1 SV=4	0	FALSE	29.395	9	9	13	9	1729	181.7	4.86	84	9	0	0	0.542	0.601619	1.94648e+06	1.05415e+06	50.13	2.78	818846	97514.5	339083	323785	1.10031e+06	1.00428e+06	High	Peak Found	High	Peak Found	High	High	1
FALSE	High	Master Protein	Q9HC35	Echinoderm microtubule-associated protein-like 4 OS=Homo sapiens OX=9606 GN=EML4 PE=1 SV=3	0	FALSE	29.328	12	8	12	8	981	108.8	6.4	191	8	0	0	4.784	0.199514	430836	2.06116e+06	56.29	23.83	149960	18260.9	94052.3	530209	2.06116e+06	2.63731e+06	Peak Found	Peak Found	Peak Found	High	High	High	1
FALSE	High	Master Protein	Q9BWM7	Sideroflexin-3 OS=Homo sapiens OX=9606 GN=SFXN3 PE=1 SV=3	0	FALSE	29.31	34	8	14	7	321	35.5	9.1	72	8	0	1	0.802	0.764259	2.12104e+06	1.70028e+06	47.81	22.88	835347	107280	369490	515956	2.46132e+06	1.63407e+06	High	Peak Found	High	High	High	High	1
FALSE	High	Master Protein	Q07866	Kinesin light chain 1 OS=Homo sapiens OX=9606 GN=KLC1 PE=1 SV=2	0	FALSE	29.247	14	6	13	6	573	65.3	6.2	212	6	0	0	0.378	0.621116	2.85895e+06	1.07935e+06	59.45	16.37	1.00389e+06	88884.2	498037	424067	1.07935e+06	988513	High	Peak Found	High	High	High	Peak Found	1
FALSE	High	Master Protein	Q8IY17	Patatin-like phospholipase domain-containing protein 6 OS=Homo sapiens OX=9606 GN=PNPLA6 PE=1 SV=3	0	FALSE	29.232	8	6	7	6	1375	150.9	7.74	157	6	0	0	6.108	0.12791	236810	1.4464e+06	7.19	32.27	86729.8		39205.9	255089	1.4464e+06	1.57131e+06	Peak Found	Not Found	Peak Found	Peak Found	High	High	1
FALSE	High	Master Protein	Q9H0J9	Protein mono-ADP-ribosyltransferase PARP12 OS=Homo sapiens OX=9606 GN=PARP12 PE=1 SV=1	0	FALSE	29.227	12	7	11	7	701	79	8.51	146	7	0	0	9.003	0.218471	361976	3.25877e+06	77.07	46.49	125992	11484.9	113609	1.00094e+06	1.33183e+06	3.66459e+06	Peak Found	Peak Found	Peak Found	High	High	High	1
FALSE	High	Master Protein	O75915	PRA1 family protein 3 OS=Homo sapiens OX=9606 GN=ARL6IP5 PE=1 SV=1	0	FALSE	29.21	16	3	15	3	188	21.6	9.77	351	3	0	0	1.703	0.600564	2.74457e+06	4.67306e+06	93.41	17.31	2.22417e+06	61610.6	478111	1.43535e+06	3.41276e+06	4.52515e+06	High	High	High	High	High	High	1
FALSE	High	Master Protein	Q16658	Fascin OS=Homo sapiens OX=9606 GN=FSCN1 PE=1 SV=3	0	FALSE	29.196	19	7	16	7	493	54.5	7.24	195	7	0	0	0.246	0.423788	8.49739e+06	2.09248e+06	59.09	57.09	3.11307e+06	275011	1.48027e+06	1.10096e+06	2.09248e+06	999938	High	High	High	High	High	High	1
FALSE	High	Master Protein	Q92616	eIF-2-alpha kinase activator GCN1 OS=Homo sapiens OX=9606 GN=GCN1 PE=1 SV=6	0	FALSE	29.195	5	10	15	10	2671	292.6	7.47	58	10	0	0	0.347	0.197792	2.26432e+06	786054	34.84	22.69	788136	371380	232132	241439	673717	1.00245e+06	High	Peak Found	Peak Found	High	High	High	1
FALSE	High	Master Protein	P16070	CD44 antigen OS=Homo sapiens OX=9606 GN=CD44 PE=1 SV=3	0	FALSE	29.188	6	3	9	3	742	81.5	5.33	329	3	0	0	0.143	0.588013	3.82849e+06	546880	77.77	46.11	1.37855e+06	36498.5	666934	334229	497383	525584	High	Peak Found	High	High	High	High	1
FALSE	High	Master Protein	Q9ULV4	Coronin-1C OS=Homo sapiens OX=9606 GN=CORO1C PE=1 SV=1	0	FALSE	29.123	14	6	17	6	474	53.2	7.08	345	6	0	0	0.734	0.90422	5.08703e+06	3.73336e+06	68.68	39.82	3.5552e+06	301973	886176	2.0962e+06	3.47792e+06	3.58798e+06	High	Peak Found	High	High	High	High	1
FALSE	High	Master Protein	P05141	ADP/ATP translocase 2 OS=Homo sapiens OX=9606 GN=SLC25A5 PE=1 SV=7	0	FALSE	29.092	26	7	21	2	298	32.8	9.69	394	7	0	5	1.235	0.55534	1.45367e+07	1.79531e+07	57.38	9.53	6.34231e+06	592158	2.53234e+06	5.77521e+06	1.5592e+07	1.72539e+07	High	High	Peak Found	High	High	High	1
FALSE	High	Master Protein	P05976	Myosin light chain 1/3, skeletal muscle isoform OS=Homo sapiens OX=9606 GN=MYL1 PE=1 SV=3	0	FALSE	29.079	25	5	24	3	194	21.1	5.03	399	5	0	0	0.361	0.808364	4.95707e+06	1.78821e+06	71.8	36.76	1.7254e+06	80342.8	881816	830032	1.30413e+06	1.71858e+06	High	Peak Found	High	High	High	High	1
FALSE	High	Master Protein	O75382	Tripartite motif-containing protein 3 OS=Homo sapiens OX=9606 GN=TRIM3 PE=1 SV=2	0	FALSE	29.004	9	6	10	6	744	80.8	7.83	180	6	0	0	15.403	0.330902	96387.7	1.48465e+06	80.95	48.56	64334.7		8756.22	268265	2.40499e+06	1.42683e+06	Peak Found	Not Found	Peak Found	High	High	High	1
FALSE	High	Master Protein	Q8NBJ5	Procollagen galactosyltransferase 1 OS=Homo sapiens OX=9606 GN=COLGALT1 PE=1 SV=1	0	FALSE	28.979	15	9	17	9	622	71.6	7.31	184	9	0	0	0.834	0.417418	4.10596e+06	3.4239e+06	13.93	30.36	1.42915e+06	499314	857354	1.07528e+06	1.91456e+06	3.29057e+06	High	Peak Found	High	High	High	High	1
FALSE	High	Master Protein	Q9UBS4	DnaJ homolog subfamily B member 11 OS=Homo sapiens OX=9606 GN=DNAJB11 PE=1 SV=1	0	FALSE	28.917	20	5	10	5	358	40.5	6.18	158	5	0	0	0.417	0.697305	3.12434e+06	1.30297e+06	67.28	15.83	1.39994e+06	85824.7	544269	505927	1.30297e+06	1.18708e+06	High	Peak Found	High	Peak Found	High	High	1
FALSE	High	Master Protein	Q9Y646	Carboxypeptidase Q OS=Homo sapiens OX=9606 GN=CPQ PE=1 SV=1	0	FALSE	28.843	21	7	12	7	472	51.9	6.18	119	7	0	0	0.13	0.452987	4.80817e+06	625499	71.22	58.41	1.67357e+06	81161.3	855448	400152	428007	601142	High	Peak Found	High	High	Peak Found	Peak Found	1
FALSE	High	Master Protein	Q9NYU2	UDP-glucose:glycoprotein glucosyltransferase 1 OS=Homo sapiens OX=9606 GN=UGGT1 PE=1 SV=3	0	FALSE	28.842	9	11	16	11	1555	177.1	5.63	69	11	0	0	0.355	0.555048	3.523e+06	1.25065e+06	60.65	38.85	1.22624e+06	114529	703208	596785	901136	1.20195e+06	High	Peak Found	High	High	High	High	1
FALSE	High	Master Protein	P02786	Transferrin receptor protein 1 OS=Homo sapiens OX=9606 GN=TFRC PE=1 SV=2	0	FALSE	28.761	13	8	9	8	760	84.8	6.61	100	8	0	0	0.204	0.640161	3.80375e+06	776407	79.73	43.15	1.32396e+06	28260.3	691573	302890	379499	746173	High	Peak Found	High	High	Peak Found	Peak Found	1
FALSE	High	Master Protein	Q53GQ0	Very-long-chain 3-oxoacyl-CoA reductase OS=Homo sapiens OX=9606 GN=HSD17B12 PE=1 SV=2	0	FALSE	28.738	27	5	13	5	312	34.3	9.32	137	5	0	0	2.068	0.75379	1.24411e+06	2.57321e+06	116.55	25.87	1.39461e+06		67295.4	790371	1.91626e+06	3.1249e+06	High	Not Found	Peak Found	High	High	High	1
FALSE	High	Master Protein	Q8WUH6	Transmembrane protein 263 OS=Homo sapiens OX=9606 GN=TMEM263 PE=1 SV=1	0	FALSE	28.679	53	4	8	4	116	11.7	9.32	122	4	0	0	0.19	0.284632	7.37997e+06	1.39974e+06	67.01	54.42	2.56873e+06	290146	2.0304e+06	672478	651085	1.34524e+06	High	Peak Found	High	High	Peak Found	Peak Found	1
FALSE	High	Master Protein	O00423	Echinoderm microtubule-associated protein-like 1 OS=Homo sapiens OX=9606 GN=EML1 PE=1 SV=3	0	FALSE	28.672	13	8	9	8	815	89.8	7.06	158	8	0	0	5.41	0.127407	487529	2.6375e+06	46.07	34.25	169693	26240.7	97295.2	550563	3.63078e+06	2.53479e+06	Peak Found	Peak Found	Peak Found	High	High	High	1
FALSE	High	Master Protein	Q8N3D4	EH domain-binding protein 1-like protein 1 OS=Homo sapiens OX=9606 GN=EHBP1L1 PE=1 SV=2	0	FALSE	28.581	12	9	14	9	1523	161.8	4.83	92	9	0	0	0.404	0.489034	1.90881e+06	771493	61.59	24.77	664394	99841.3	545467	235740	1.15469e+06	741450	High	Peak Found	High	Peak Found	High	High	1
FALSE	High	Master Protein	Q9Y4F5	Centrosomal protein of 170 kDa protein B OS=Homo sapiens OX=9606 GN=CEP170B PE=1 SV=4	0	FALSE	28.567	9	7	12	6	1589	171.6	6.84	106	7	0	0	20.649	0.231197	39805.5	821926	12.24	71.28	15111.3		6357.74	47571.6	1.14085e+06	789920	Peak Found	Not Found	Peak Found	High	High	High	1
FALSE	High	Master Protein	O75368	SH3 domain-binding glutamic acid-rich-like protein OS=Homo sapiens OX=9606 GN=SH3BGRL PE=1 SV=1	0	FALSE	28.475	72	5	14	5	114	12.8	5.25	149	5	0	0	0.25	0.659384	4.72316e+06	1.18289e+06	76.92	28.41	2.0092e+06	61727	822789	523459	994500	1.13683e+06	High	High	High	High	High	High	1
FALSE	High	Master Protein	Q9UIJ7	GTP:AMP phosphotransferase AK3, mitochondrial OS=Homo sapiens OX=9606 GN=AK3 PE=1 SV=4	0	FALSE	28.432	30	6	7	6	227	25.6	9.16	139	6	0	0	0.38	0.829701	2.15341e+06	818366	78.03	45.43	962852	27896.8	375130	385977	483905	786498	High	Peak Found	Peak Found	High	High	Peak Found	1
FALSE	High	Master Protein	P54802	Alpha-N-acetylglucosaminidase OS=Homo sapiens OX=9606 GN=NAGLU PE=1 SV=2	0	FALSE	28.42	12	6	9	6	743	82.2	6.65	88	6	0	0	0.183	0.695371	2.483e+06	454383	80.99	74.44	987086	17246.2	432545	332362	454383	225982	High	Peak Found	High	Peak Found	Peak Found	Peak Found	1
FALSE	High	Master Protein	P61106	Ras-related protein Rab-14 OS=Homo sapiens OX=9606 GN=RAB14 PE=1 SV=4	0	FALSE	28.408	39	5	12	4	215	23.9	6.21	214	5	0	0	0.168	0.43218	4.29195e+06	719760	69.9	27.27	1.49389e+06	81643.3	798280	240965	719760	432179	High	Peak Found	High	Peak Found	High	High	1
FALSE	High	Master Protein	Q99755	Phosphatidylinositol 4-phosphate 5-kinase type-1 alpha OS=Homo sapiens OX=9606 GN=PIP5K1A PE=1 SV=1	0	FALSE	28.272	11	5	8	5	562	62.6	8.21	200	5	0	0	18.121	0.199514	115087	2.08554e+06	12.96	67.72	38177.2	15258.9	24251.1	182586	3279341	2.00432e+06	Peak Found	Peak Found	Peak Found	Peak Found	High	High	1
FALSE	High	Master Protein	Q9NVD7	Alpha-parvin OS=Homo sapiens OX=9606 GN=PARVA PE=1 SV=1	0	FALSE	28.263	16	4	9	4	372	42.2	5.95	198	4	0	0	0.449	0.684921	2.13936e+06	960361	60.37	23.38	879694	72556.7	372682	403503	847420	922964	High	Peak Found	High	High	High	High	1
FALSE	High	Master Protein	Q06787	Synaptic functional regulator FMR1 OS=Homo sapiens OX=9606 GN=FMR1 PE=1 SV=1	0	FALSE	28.253	11	5	10	3	632	71.1	7.42	225	5	0	0	5.887	0.175997	53376.5	314208	39.48	57.1	28748.6	7076.95	6546.91	45675.7	523303	301972	Peak Found	Peak Found	Peak Found	Peak Found	High	High	1
FALSE	High	Master Protein	P30260	Cell division cycle protein 27 homolog OS=Homo sapiens OX=9606 GN=CDC27 PE=1 SV=2	0	FALSE	28.215	13	6	9	6	824	91.8	7.02	114	6	0	0	17.723		69098.3	1.22462e+06		29.88	24050.9			223192	1.34658e+06	1.17693e+06	Peak Found	Not Found	Not Found	Peak Found	High	High	1
FALSE	High	Master Protein	P15924	Desmoplakin OS=Homo sapiens OX=9606 GN=DSP PE=1 SV=3	0	FALSE	28.197	3	8	10	8	2871	331.6	6.81	76	8	0	0	0.22	0.46417	1.83404e+06	404346	83.92	92.33	638371	605326	122203	516146	404346	342038	High	High	Peak Found	High	Peak Found	Peak Found	1
FALSE	High	Master Protein	P35052	Glypican-1 OS=Homo sapiens OX=9606 GN=GPC1 PE=1 SV=2	0	FALSE	28.195	15	5	5	5	558	61.6	7.3	80	5	0	0	1.364	0.968409	496949	677873	81.11	47.82	581110	55905.6	86569.9	208211	1.11068e+06	398862	High	Peak Found	Peak Found	Peak Found	High	Peak Found	1
FALSE	High	Master Protein	P49755	Transmembrane emp24 domain-containing protein 10 OS=Homo sapiens OX=9606 GN=TMED10 PE=1 SV=2	0	FALSE	28.041	19	3	9	3	219	25	7.44	331	3	0	0	0.563	0.983792	2.85075e+06	1.60374e+06	67.45	50.19	1.50805e+06	102343	496609	1.08294e+06	1.56724e+06	1.54129e+06	High	High	High	High	High	High	1
FALSE	High	Master Protein	Q92522	Histone H1.10 OS=Homo sapiens OX=9606 GN=H1-10 PE=1 SV=1	0	FALSE	28.041	24	4	11	4	213	22.5	10.76	331	4	0	0	26.814	0.0267739	258086	6.92027e+06	28.63	27.53	70863.3	34218.4	62328.2	1.65412e+06	9.32269e+06	6.65079e+06	Peak Found	Peak Found	Peak Found	High	High	High	1
FALSE	High	Master Protein	Q96A65	Exocyst complex component 4 OS=Homo sapiens OX=9606 GN=EXOC4 PE=1 SV=1	0	FALSE	27.992	9	6	11	6	974	110.4	6.49	186	6	0	0	3.827	0.323655	709383	2.71458e+06	68.64	38.29	246914	22290.2	180081	404855	2.98937e+06	2.60887e+06	Peak Found	Peak Found	Peak Found	High	High	High	1
FALSE	High	Master Protein	Q13418	Integrin-linked protein kinase OS=Homo sapiens OX=9606 GN=ILK PE=1 SV=2	0	FALSE	27.97	19	7	13	7	452	51.4	8.07	246	7	0	0	0.805	0.862364	2.73093e+06	2.19944e+06	86.9	8.77	1.73837e+06	43631.3	475735	585241	2.19944e+06	2.16113e+06	High	Peak Found	High	High	High	High	1
FALSE	High	Master Protein	Q96TA1	Protein Niban 2 OS=Homo sapiens OX=9606 GN=NIBAN2 PE=1 SV=3	0	FALSE	27.942	11	6	8	6	746	84.1	6.19	122	6	0	0	0.306	0.542195	2.07211e+06	633464	91.27	56.49	1.77161e+06	66575.4	360968	423337	633464	481069	High	Peak Found	High	High	Peak Found	Peak Found	1
FALSE	High	Master Protein	P17931	Galectin-3 OS=Homo sapiens OX=9606 GN=LGALS3 PE=1 SV=5	0	FALSE	27.839	28	6	16	6	250	26.1	8.56	91	6	0	0	0.239	0.886338	6.95161e+06	1.66231e+06	83.59	66.59	2.41963e+06	22059.3	1.24029e+06	916426	642438	1.59758e+06	High	Peak Found	High	High	High	High	1
FALSE	High	Master Protein	Q9NVH0	Exonuclease 3'-5' domain-containing protein 2 OS=Homo sapiens OX=9606 GN=EXD2 PE=1 SV=2	0	FALSE	27.763	14	6	10	6	621	70.3	8.32	111	6	0	0	100	0.196857	18538.4	1.92911e+06	78.9	76.69	3437.27		6062.48	56283	1.92911e+06	2.18964e+06	Peak Found	Not Found	Peak Found	Peak Found	High	High	1
FALSE	High	Master Protein	O94851	[F-actin]-monooxygenase MICAL2 OS=Homo sapiens OX=9606 GN=MICAL2 PE=1 SV=1	0	FALSE	27.569	9	8	9	8	1124	126.6	8.65	103	8	0	0	8.852	0.507946	159166	1.40898e+06	117.55	49.74	182458		8418.9	432772	950494	2.42693e+06	Peak Found	Not Found	Peak Found	High	High	High	1
FALSE	High	Master Protein	Q12929	Epidermal growth factor receptor kinase substrate 8 OS=Homo sapiens OX=9606 GN=EPS8 PE=1 SV=1	0	FALSE	27.467	12	7	13	7	822	91.8	7.5	174	7	0	0	1.874	0.51303	740948	1.38885e+06	60.8	45.75	433714	41677.4	129075	426590	674880	1.79275e+06	High	Peak Found	Peak Found	High	High	High	1
FALSE	High	Master Protein	P78417	Glutathione S-transferase omega-1 OS=Homo sapiens OX=9606 GN=GSTO1 PE=1 SV=2	0	FALSE	27.434	29	7	12	7	241	27.5	6.6	196	7	0	0	0.253	0.70454	7.98269e+06	2.02303e+06	70.43	90.6	2.77852e+06	156285	1.58514e+06	2.21298e+06	1.36439e+06	1.94425e+06	High	Peak Found	High	High	High	High	1
FALSE	High	Master Protein	P28482	Mitogen-activated protein kinase 1 OS=Homo sapiens OX=9606 GN=MAPK1 PE=1 SV=3	0	FALSE	27.403	18	6	9	5	360	41.4	6.98	69	6	0	1	0.222	0.98399	1.58157e+06	351343	98.08	72.65	1.08481e+06	3574.72	275514	318062	303819	337661	High	Peak Found	Peak Found	High	Peak Found	Peak Found	1
FALSE	High	Master Protein	Q16822	Phosphoenolpyruvate carboxykinase [GTP], mitochondrial OS=Homo sapiens OX=9606 GN=PCK2 PE=1 SV=4	0	FALSE	27.4	10	5	6	5	640	70.7	7.62	208	5	0	0	0.189	0.743543	1.80303e+06	341501	98.66	116.98	1.27664e+06	5586.59	314093	404059	46289.3	328203	High	Peak Found	High	Peak Found	Peak Found	Peak Found	1
FALSE	High	Master Protein	Q99714	3-hydroxyacyl-CoA dehydrogenase type-2 OS=Homo sapiens OX=9606 GN=HSD17B10 PE=1 SV=3	0	FALSE	27.364	34	5	10	5	261	26.9	7.78	122	5	0	0	0.183	0.437068	4.37506e+06	800447	64.16	38.61	1.64922e+06	115531	762149	423173	800447	663493	High	Peak Found	High	High	Peak Found	Peak Found	1
FALSE	High	Master Protein	P60866	40S ribosomal protein S20 OS=Homo sapiens OX=9606 GN=RPS20 PE=1 SV=1	0	FALSE	27.349	39	4	16	4	119	13.4	9.94	143	4	0	0	1.8	0.454802	5.75545e+06	1.03601e+07	64.89	4.89	2.87736e+06	209959	1.00262e+06	3.10539e+06	1.03601e+07	1.06682e+07	High	Peak Found	High	High	High	High	1
FALSE	High	Master Protein	P84103	Serine/arginine-rich splicing factor 3 OS=Homo sapiens OX=9606 GN=SRSF3 PE=1 SV=1	0	FALSE	27.227	29	4	19	4	164	19.3	11.65	234	4	0	0	19.122	0.104533	879355	1.68148e+07	46.38	50.06	427372	58537.5	153186	1.74629e+06	1.77814e+07	1.616e+07	High	Peak Found	Peak Found	High	High	High	1
FALSE	High	Master Protein	Q8NBP0	Tetratricopeptide repeat protein 13 OS=Homo sapiens OX=9606 GN=TTC13 PE=2 SV=3	0	FALSE	27.214	10	6	8	6	860	96.8	7.01	108	6	0	0	34.128	0.209137	39676.6	1.35407e+06	73.39	60.65		9347.34	3889.84	95647	1.35407e+06	1.38048e+06	Not Found	Peak Found	Peak Found	Peak Found	High	High	1
FALSE	High	Master Protein	Q15121	Astrocytic phosphoprotein PEA-15 OS=Homo sapiens OX=9606 GN=PEA15 PE=1 SV=2	0	FALSE	27.167	37	4	10	4	130	15	5.02	197	4	0	0	0.093	0.49747	4.98966e+06	465894	106.3	121.86	4.61274e+06		327266	1.08564e+06	465894	389214	High	Not Found	Peak Found	High	High	High	1
FALSE	High	Master Protein	P00491	Purine nucleoside phosphorylase OS=Homo sapiens OX=9606 GN=PNP PE=1 SV=2	0	FALSE	27.16	26	6	9	6	289	32.1	6.95	109	6	0	0	0.169	0.638536	3.30313e+06	557577	79.54	75.35	1.34682e+06	29818.1	575414	437921	325597	535865	High	Peak Found	High	High	Peak Found	High	1
FALSE	High	Master Protein	Q16891	MICOS complex subunit MIC60 OS=Homo sapiens OX=9606 GN=IMMT PE=1 SV=1	0	FALSE	27.141	15	7	9	7	758	83.6	6.48	85	7	0	0	0.814	0.848507	1.13561e+06	924105	73.51	27.42	603825	30131.9	197826	283842	722781	1.19864e+06	High	Peak Found	Peak Found	Peak Found	High	High	1
FALSE	High	Master Protein	Q9UGP8	Translocation protein SEC63 homolog OS=Homo sapiens OX=9606 GN=SEC63 PE=1 SV=2	0	FALSE	27.134	11	6	11	6	760	87.9	5.31	111	6	0	0	0.968	0.572566	1.23129e+06	1.19243e+06	79.82	51.06	477532	9793.43	214495	283901	1.19243e+06	2.26467e+06	High	Peak Found	High	High	High	High	1
FALSE	High	Master Protein	P62826	GTP-binding nuclear protein Ran OS=Homo sapiens OX=9606 GN=RAN PE=1 SV=3	0	FALSE	27.124	25	5	15	5	216	24.4	7.49	333	5	0	0	0.542	0.984801	8.64714e+06	4.69044e+06	79.7	29.76	4.98042e+06	185631	1.50636e+06	2.30962e+06	4.69044e+06	4.40236e+06	High	High	High	High	High	High	1
FALSE	High	Master Protein	P12236	ADP/ATP translocase 3 OS=Homo sapiens OX=9606 GN=SLC25A6 PE=1 SV=4	0	FALSE	27.051	26	7	25	1	298	32.8	9.74	500	7	0	1	0.908	0.667901	4.44807e+06	4.03684e+06	44.39	36.93	1.70839e+06	243609	774867	2.00177e+06	3.26151e+06	3.87964e+06	High	High	High	High	High	High	1
FALSE	High	Master Protein	Q9GZT3	SRA stem-loop-interacting RNA-binding protein, mitochondrial OS=Homo sapiens OX=9606 GN=SLIRP PE=1 SV=1	0	FALSE	27.042	55	5	19	5	109	12.3	10.24	181	5	0	0	2.518	0.408095	2.93263e+06	7.38384e+06	70.2	34.97	1.02075e+06	52741.9	517399	1.19056e+06	7.38384e+06	7.77031e+06	High	Peak Found	High	High	High	High	1
FALSE	High	Master Protein	O94913	Pre-mRNA cleavage complex 2 protein Pcf11 OS=Homo sapiens OX=9606 GN=PCF11 PE=1 SV=3	0	FALSE	26.875	6	7	9	7	1555	172.9	8.48	143	7	0	0	100		7006.8	1.95669e+06		4.8			1220.6	613608	1.8212e+06	1.8805e+06	Not Found	Not Found	Peak Found	High	High	High	1
FALSE	High	Master Protein	P98160	Basement membrane-specific heparan sulfate proteoglycan core protein OS=Homo sapiens OX=9606 GN=HSPG2 PE=1 SV=4	0	FALSE	26.867	2	7	11	7	4391	468.5	6.51	152	7	0	0	3.769	0.557774	536812	2.0232e+06	39.2	67.21	163646	71173.5	163832	115071	2.38388e+06	1.94442e+06	Peak Found	Peak Found	Peak Found	Peak Found	High	High	1
FALSE	High	Master Protein	P09936	Ubiquitin carboxyl-terminal hydrolase isozyme L1 OS=Homo sapiens OX=9606 GN=UCHL1 PE=1 SV=2	0	FALSE	26.862	19	3	12	3	223	24.8	5.48	118	3	0	0	0.287	0.638865	2.31761e+07	6.65353e+06	80.7	49.11	8.06686e+06	234969	5.29676e+06	2.34173e+06	2.46648e+06	6.39444e+06	High	Peak Found	High	High	Peak Found	High	1
FALSE	High	Master Protein	P50895	Basal cell adhesion molecule OS=Homo sapiens OX=9606 GN=BCAM PE=1 SV=2	0	FALSE	26.836	12	5	8	5	628	67.4	5.81	175	5	0	0	0.364	0.42608	835470	304099	29.98	74.91	290800	90777.3	211694	93404.9	888009	229770	High	Peak Found	High	Peak Found	High	Peak Found	1
FALSE	High	Master Protein	Q9Y6R0	Numb-like protein OS=Homo sapiens OX=9606 GN=NUMBL PE=1 SV=1	0	FALSE	26.832	15	6	10	5	609	64.9	8.85	178	6	0	1	11.663	0.155802	457685	5.33804e+06	61.42	31.58	213193	17348.2	79730	883875	5.33804e+06	5.16198e+06	Peak Found	Peak Found	Peak Found	High	High	High	1
FALSE	High	Master Protein	P35221	Catenin alpha-1 OS=Homo sapiens OX=9606 GN=CTNNA1 PE=1 SV=1	0	FALSE	26.826	11	7	11	7	906	100	6.29	159	7	0	0	0.887	0.958275	1.60884e+06	1.42756e+06	67.62	14.71	999972	78322.2	280264	344325	1.49186e+06	1.37197e+06	High	Peak Found	Peak Found	High	High	High	1
FALSE	High	Master Protein	Q13555	Calcium/calmodulin-dependent protein kinase type II subunit gamma OS=Homo sapiens OX=9606 GN=CAMK2G PE=1 SV=4	0	FALSE	26.796	10	4	12	2	558	62.6	7.83	210	4	0	0	0.379	0.572566	3.2104e+06	1.21794e+06	64.36	14.29	253288	425653	692428	316600	1.21794e+06	1.32196e+06	Peak Found	Peak Found	Peak Found	Peak Found	High	High	1
FALSE	High	Master Protein	Q9NX58	Cell growth-regulating nucleolar protein OS=Homo sapiens OX=9606 GN=LYAR PE=1 SV=2	0	FALSE	26.702	27	7	9	7	379	43.6	9.54	134	7	0	0	100	0.0909318	18207.3	1.86517e+06	91.29	52.26	24996.6	2414.03	2601.29	203593	2.26959e+06	1.79254e+06	Peak Found	Peak Found	Peak Found	Peak Found	High	High	1
FALSE	High	Master Protein	P14324	Farnesyl pyrophosphate synthase OS=Homo sapiens OX=9606 GN=FDPS PE=1 SV=4	0	FALSE	26.701	15	5	7	5	419	48.2	6.15	114	5	0	0	0.519	0.518447	2.51913e+06	1.30678e+06	71.43	59.04	1.78278e+06	137826	438840	664776	1.30678e+06	551426	High	Peak Found	High	High	Peak Found	High	1
FALSE	High	Master Protein	Q8IWX7	Protein unc-45 homolog B OS=Homo sapiens OX=9606 GN=UNC45B PE=1 SV=1	0	FALSE	26.665	12	10	12	10	931	103.7	7.81	125	10	0	0	2.724	0.391751	2.99193e+06	8.14891e+06	43.19	73.26	1.0414e+06	272696	846296	1.19522e+06	1.8322e+07	7.83159e+06	High	Peak Found	Peak Found	High	High	High	1
FALSE	High	Master Protein	Q9H299	SH3 domain-binding glutamic acid-rich-like protein 3 OS=Homo sapiens OX=9606 GN=SH3BGRL3 PE=1 SV=1	0	FALSE	26.377	22	3	14	3	93	10.4	4.93	155	3	0	0	0.195	0.452987	1.47843e+07	2.87583e+06	69.4	25.93	5.14592e+06	355432	3.27393e+06	1.20874e+06	2.38032e+06	2.76384e+06	High	Peak Found	High	High	High	High	1
FALSE	High	Master Protein	P61353	60S ribosomal protein L27 OS=Homo sapiens OX=9606 GN=RPL27 PE=1 SV=2	0	FALSE	26.359	36	4	24	4	136	15.8	10.56	214	4	0	0	0.561	0.926278	9.83156e+06	5.51541e+06	65.6	24.92	4.21234e+06	276461	1.71269e+06	2.28948e+06	4.59577e+06	5.30064e+06	High	High	High	High	High	High	1
FALSE	High	Master Protein	P49773	Adenosine 5'-monophosphoramidase HINT1 OS=Homo sapiens OX=9606 GN=HINT1 PE=1 SV=2	0	FALSE	26.354	50	3	3	3	126	13.8	6.95	90	3	0	0	0.272	0.47295	594677	161600	138.86	94.92	1.56338e+06	14071	103594	101584	161600	11412.8	High	Peak Found	High	Peak Found	Peak Found	Peak Found	1
FALSE	High	Master Protein	P18124	60S ribosomal protein L7 OS=Homo sapiens OX=9606 GN=RPL7 PE=1 SV=1	0	FALSE	26.342	30	8	21	8	248	29.2	10.65	296	8	0	0	0.715	0.839448	1.17437e+07	8.39115e+06	66.64	26.6	4.08761e+06	297241	2.41094e+06	3.56372e+06	6.93503e+06	8.06439e+06	High	High	High	High	High	High	1
FALSE	High	Master Protein	P12235	ADP/ATP translocase 1 OS=Homo sapiens OX=9606 GN=SLC25A4 PE=1 SV=4	0	FALSE	26.233	23	6	21	2	298	33	9.76	396	6	0	0	1.108	0.569856	1.51014e+06	1.67305e+06	57.52	11.53	567782	52971.7	263071	436857	1.67305e+06	1720001	High	Peak Found	Peak Found	Peak Found	High	High	1
FALSE	High	Master Protein	Q9Y230	RuvB-like 2 OS=Homo sapiens OX=9606 GN=RUVBL2 PE=1 SV=3	0	FALSE	26.227	16	6	9	6	463	51.1	5.64	143	6	0	0	0.501	0.654004	1.62029e+06	812027	65.7	2.9	820183	58246.8	282259	237465	812027	782810	High	Peak Found	High	High	High	High	1
FALSE	High	Master Protein	O15372	Eukaryotic translation initiation factor 3 subunit H OS=Homo sapiens OX=9606 GN=EIF3H PE=1 SV=1	0	FALSE	26.226	22	6	17	6	352	39.9	6.54	230	6	0	0	2.114	0.470938	2.69169e+06	5.68932e+06	12.71	52.53	1.04783e+06	356879	405939	741580	8.04523e+06	5.46777e+06	High	High	Peak Found	High	High	High	1
FALSE	High	Master Protein	P10301	Ras-related protein R-Ras OS=Homo sapiens OX=9606 GN=RRAS PE=1 SV=1	0	FALSE	26.139	29	4	7	3	218	23.5	6.93	180	4	0	1	0.314	0.763338	1.51016e+06	474779	87.67	79.11	804770	9067.01	263075	257342	95330.5	456291	High	Peak Found	High	Peak Found	Peak Found	Peak Found	1
FALSE	High	Master Protein	P51148	Ras-related protein Rab-5C OS=Homo sapiens OX=9606 GN=RAB5C PE=1 SV=2	0	FALSE	26.137	34	5	11	3	216	23.5	8.41	157	5	0	0	0.101	0.0886278	2.45956e+06	247587	9.31	31.06	801496		457648	88582.8	150138	237946	High	Not Found	Peak Found	High	Peak Found	Peak Found	1
FALSE	High	Master Protein	P35998	26S proteasome regulatory subunit 7 OS=Homo sapiens OX=9606 GN=PSMC2 PE=1 SV=3	0	FALSE	26.114	16	6	10	6	433	48.6	5.95	153	6	0	0	0.299	0.512618	3.01818e+06	902899	65.64	13.3	1.31951e+06	86972.4	525775	325281	902899	784124	High	Peak Found	High	Peak Found	High	High	1
FALSE	High	Master Protein	Q86V81	THO complex subunit 4 OS=Homo sapiens OX=9606 GN=ALYREF PE=1 SV=3	0	FALSE	26.068	11	2	7	2	257	26.9	11.15	305	2	0	0	68.3	0.105054	43380.6	2.96289e+06	71.83	37.93	26957.2	5751.65	2312.24	910061	4.63988e+06	2.12975e+06	Peak Found	Peak Found	Peak Found	High	High	High	1
FALSE	High	Master Protein	Q6DD88	Atlastin-3 OS=Homo sapiens OX=9606 GN=ATL3 PE=1 SV=1	0	FALSE	26.035	18	5	7	5	541	60.5	5.66	86	5	0	0	0.09	0.199514	2.13187e+06	190849	51.14	82.87	1.08371e+06		254289	177193	121062	183417	High	Not Found	High	High	Peak Found	Peak Found	1
FALSE	High	Master Protein	Q15434	RNA-binding motif, single-stranded-interacting protein 2 OS=Homo sapiens OX=9606 GN=RBMS2 PE=1 SV=1	0	FALSE	26.005	12	3	7	3	407	43.9	9.07	164	3	0	0	45.569	0.0886278	68831.9	3.13657e+06	22.1	40.43	34396.7	9086.43	11990.7	434215	3.36481e+06	3.01443e+06	Peak Found	Peak Found	Peak Found	Peak Found	High	High	1
FALSE	High	Master Protein	O75390	Citrate synthase, mitochondrial OS=Homo sapiens OX=9606 GN=CS PE=1 SV=2	0	FALSE	25.978	16	6	14	6	466	51.7	8.32	286	6	0	0	0.25	0.493866	9.15865e+06	2.2905e+06	68.22	45.07	4.25066e+06	252811	1.59546e+06	1.26234e+06	2.2905e+06	1.70278e+06	High	Peak Found	High	High	High	High	1
FALSE	High	Master Protein	O14617	AP-3 complex subunit delta-1 OS=Homo sapiens OX=9606 GN=AP3D1 PE=1 SV=1	0	FALSE	25.844	8	7	8	7	1153	130.1	8.48	101	7	0	0	2.193	0.508548	1.08718e+06	2.38418e+06	81.83	34.4	647069	21785.6	189389	372519	2.43625e+06	2.29134e+06	High	Peak Found	Peak Found	Peak Found	High	High	1
FALSE	High	Master Protein	P62136	Serine/threonine-protein phosphatase PP1-alpha catalytic subunit OS=Homo sapiens OX=9606 GN=PPP1CA PE=1 SV=1	0	FALSE	25.84	15	4	11	1	330	37.5	6.33	253	4	0	0	4.768		71882.2	342702		91.94		9530.53		7569.34	342702	620049	Not Found	Peak Found	Not Found	Peak Found	Peak Found	High	1
FALSE	High	Master Protein	Q9Y6N5	Sulfide:quinone oxidoreductase, mitochondrial OS=Homo sapiens OX=9606 GN=SQOR PE=1 SV=1	0	FALSE	25.831	11	5	12	5	450	49.9	9.11	213	5	0	0	0.561	0.396442	1.82489e+06	1.02349e+06	24.14	54.97	754666		267570	377216	326869	983636	High	Not Found	High	High	High	High	1
FALSE	High	Master Protein	Q8IZ69	tRNA (uracil-5-)-methyltransferase homolog A OS=Homo sapiens OX=9606 GN=TRMT2A PE=1 SV=2	0	FALSE	25.732	12	7	10	7	625	68.7	7.94	127	7	0	0	48.561	0.13101	39372.5	1.91199e+06	41.15	31.24	10156.1		9255.04	452071	1.91199e+06	2.61947e+06	Peak Found	Not Found	Peak Found	High	High	High	1
FALSE	High	Master Protein	P59998	Actin-related protein 2/3 complex subunit 4 OS=Homo sapiens OX=9606 GN=ARPC4 PE=1 SV=3	0	FALSE	25.723	36	5	18	5	168	19.7	8.43	305	5	0	0	0.23	0.38826	1.54052e+07	3.54825e+06	54.88	51.18	6.36411e+06	647232	2.68363e+06	2.28689e+06	3.54825e+06	2.95186e+06	High	High	High	High	High	High	1
FALSE	High	Master Protein	Q9NSE4	Isoleucine--tRNA ligase, mitochondrial OS=Homo sapiens OX=9606 GN=IARS2 PE=1 SV=2	0	FALSE	25.711	8	7	9	7	1012	113.7	7.2	79	7	0	0	0.108	0.634698	2.05371e+06	222350	82.74	85.14	828896	10562.5	357761	213501	139135	213692	High	Peak Found	High	High	Peak Found	Peak Found	1
FALSE	High	Master Protein	P50995	Annexin A11 OS=Homo sapiens OX=9606 GN=ANXA11 PE=1 SV=1	0	FALSE	25.707	17	7	11	7	505	54.4	7.65	120	7	0	0	0.232	0.458545	4.70088e+06	1.08856e+06	63.67	23.81	1.63622e+06	133927	940178	454276	1.08856e+06	903457	High	Peak Found	High	High	Peak Found	Peak Found	1
FALSE	High	Master Protein	Q15008	26S proteasome non-ATPase regulatory subunit 6 OS=Homo sapiens OX=9606 GN=PSMD6 PE=1 SV=1	0	FALSE	25.662	22	7	8	7	389	45.5	5.62	63	7	0	0	0.249	0.617686	2.69489e+06	669699	84.42	39.32	1.64318e+06	46735.9	469457	378949	642725	643620	High	Peak Found	High	High	Peak Found	High	1
FALSE	High	Master Protein	Q96B97	SH3 domain-containing kinase-binding protein 1 OS=Homo sapiens OX=9606 GN=SH3KBP1 PE=1 SV=2	0	FALSE	25.624	11	5	7	5	665	73.1	6.62	155	5	0	0	3.975	0.435543	172800	686964	92.09	64.26	60146	1948.44	58570.4	78914.3	686964	1.11127e+06	Peak Found	Peak Found	Peak Found	High	High	High	1
FALSE	High	Master Protein	O00232	26S proteasome non-ATPase regulatory subunit 12 OS=Homo sapiens OX=9606 GN=PSMD12 PE=1 SV=3	0	FALSE	25.615	15	6	7	6	456	52.9	7.65	125	6	0	0	0.377	0.987008	1.66667e+06	628470	94.9	13.84	1.05431e+06	5050.49	290339	206471	628470	490788	High	Peak Found	Peak Found	Peak Found	Peak Found	Peak Found	1
FALSE	High	Master Protein	Q9Y4G6	Talin-2 OS=Homo sapiens OX=9606 GN=TLN2 PE=1 SV=4	0	FALSE	25.586	3	5	15	1	2542	271.4	5.57	317	5	0	0	0.01		66643.6		54.11		28232.5	2952.16	11609.5				High	Peak Found	Peak Found	Not Found	Not Found	Not Found	1
FALSE	High	Master Protein	O14958	Calsequestrin-2 OS=Homo sapiens OX=9606 GN=CASQ2 PE=1 SV=2	0	FALSE	25.561	17	6	21	6	399	46.4	4.37	409	6	0	0	0.858	0.86229	6.06195e+06	5.20236e+06	90.96	14.14	5.70224e+06	265771	1.05601e+06	1.59792e+06	5.38222e+06	3.94396e+06	High	High	High	High	High	High	1
FALSE	High	Master Protein	Q04917	14-3-3 protein eta OS=Homo sapiens OX=9606 GN=YWHAH PE=1 SV=4	0	FALSE	25.52	28	5	23	3	246	28.2	4.84	361	5	0	0	0.373	0.638865	2.92647e+06	1.09248e+06	65.88	23.55	1.04435e+06	68206.7	509800	383329	769344	1.04994e+06	High	Peak Found	High	Peak Found	Peak Found	High	1
FALSE	High	Master Protein	Q08257	Quinone oxidoreductase OS=Homo sapiens OX=9606 GN=CRYZ PE=1 SV=1	0	FALSE	25.504	30	6	13	6	329	35.2	8.44	130	6	0	0	1.954	0.288818	1.45994e+06	2.85296e+06	38.99	9.63	641051	104870	254326	823197	3.23021e+06	2.74187e+06	High	Peak Found	Peak Found	Peak Found	High	High	1
FALSE	High	Master Protein	Q92747	Actin-related protein 2/3 complex subunit 1A OS=Homo sapiens OX=9606 GN=ARPC1A PE=1 SV=2	0	FALSE	25.451	25	6	8	6	370	41.5	8.18	80	6	0	0	0.483	0.579405	1.59655e+06	771316	71.06	53.75	979123	65209.9	278123	392956	771316	387969	High	High	Peak Found	High	High	Peak Found	1
FALSE	High	Master Protein	O95831	Apoptosis-inducing factor 1, mitochondrial OS=Homo sapiens OX=9606 GN=AIFM1 PE=1 SV=1	0	FALSE	25.434	13	6	9	6	613	66.9	8.95	128	6	0	0	0.816	0.789159	2.54852e+06	2.07878e+06	60.4	20.65	887056	78498.6	470590	744714	1.58998e+06	1.99783e+06	High	Peak Found	Peak Found	High	High	High	1
FALSE	High	Master Protein	P20020	Plasma membrane calcium-transporting ATPase 1 OS=Homo sapiens OX=9606 GN=ATP2B1 PE=1 SV=4	0	FALSE	25.433	7	5	11	5	1220	134.6	5.91	141	5	0	0	0.865	0.823687	1.56991e+06	1.35836e+06	81.42	34.61	546436	36052.3	484350	304206	1.35836e+06	1.90102e+06	High	Peak Found	High	High	High	High	1
FALSE	High	Master Protein	Q8WUY3	Protein prune homolog 2 OS=Homo sapiens OX=9606 GN=PRUNE2 PE=1 SV=3	0	FALSE	25.424	3	6	9	6	3088	340.4	4.45	89	6	0	0	0.579	0.466368	779331	451110	53.7	75.95	271260	98537.1	311270	55754.3	987017	433544	High	Peak Found	High	Peak Found	High	Peak Found	1
FALSE	High	Master Protein	P40925	Malate dehydrogenase, cytoplasmic OS=Homo sapiens OX=9606 GN=MDH1 PE=1 SV=4	0	FALSE	25.406	22	5	9	5	334	36.4	7.36	213	5	0	0	0.207	0.555048	5.18449e+06	1.07489e+06	69.73	66.85	1.80455e+06	120918	1.13901e+06	928022	1.01972e+06	1.03303e+06	High	Peak Found	High	High	High	High	1
FALSE	High	Master Protein	P46777	60S ribosomal protein L5 OS=Homo sapiens OX=9606 GN=RPL5 PE=1 SV=3	0	FALSE	25.37	17	4	14	4	297	34.3	9.72	147	4	0	0	0.533	0.784756	3.71102e+06	1.97805e+06	40.31	73.37	1.29169e+06	284110	884621	1.87804e+06	1.97805e+06	1.76771e+06	High	Peak Found	High	High	High	High	1
FALSE	High	Master Protein	Q9UL40	Zinc finger protein 346 OS=Homo sapiens OX=9606 GN=ZNF346 PE=1 SV=1	0	FALSE	25.32	17	4	9	4	294	32.9	9.09	264	4	0	0	81.918	0.103643	36149.1	2.96125e+06	8.98	59.69	11807.4		6710.58	1.76672e+06	1.70257e+06	2.84593e+06	Peak Found	Not Found	Peak Found	High	High	High	1
FALSE	High	Master Protein	O43242	26S proteasome non-ATPase regulatory subunit 3 OS=Homo sapiens OX=9606 GN=PSMD3 PE=1 SV=2	0	FALSE	25.281	20	8	11	8	534	60.9	8.44	61	8	0	0	0.36	0.202615	4.07634e+06	1.46678e+06	29.26	28.92	1.41884e+06	307815	717649	450525	2.14481e+06	1.19785e+06	High	Peak Found	High	High	High	High	1
FALSE	High	Master Protein	P38606	V-type proton ATPase catalytic subunit A OS=Homo sapiens OX=9606 GN=ATP6V1A PE=1 SV=2	0	FALSE	25.27	13	5	5	5	617	68.3	5.52	130	5	0	0	0.284	0.525855	2.04875e+06	580990	84.06	83.92	1.2796e+06	39820	356898	344285	580990	104492	High	Peak Found	Peak Found	Peak Found	Peak Found	Peak Found	1
FALSE	High	Master Protein	Q14232	Translation initiation factor eIF-2B subunit alpha OS=Homo sapiens OX=9606 GN=EIF2B1 PE=1 SV=1	0	FALSE	25.263	23	5	14	5	305	33.7	7.33	147	5	0	0	6.239	0.272308	567872	3.54305e+06	72.4	40.48	283928	14172.4	98924.9	470866	3.55941e+06	3.40508e+06	High	Peak Found	Peak Found	High	High	High	1
FALSE	High	Master Protein	Q9BXF6	Rab11 family-interacting protein 5 OS=Homo sapiens OX=9606 GN=RAB11FIP5 PE=1 SV=1	0	FALSE	25.262	14	5	6	5	653	70.4	9.23	78	5	0	0	1.84	0.391751	275350	506555	39.59	56.33	133077	21895.9	47966.8	99449.8	983418	486829	High	Peak Found	Peak Found	Peak Found	High	High	1
FALSE	High	Master Protein	Q92879	CUGBP Elav-like family member 1 OS=Homo sapiens OX=9606 GN=CELF1 PE=1 SV=2	0	FALSE	25.218	13	6	14	6	486	52	8.46	127	6	0	0	18.098	0.524341	169551	3.06856e+06	164.68	29.61	2.93631e+06	22480.1	20334.5	1.42787e+06	3.06856e+06	2.60933e+06	Peak Found	Peak Found	Peak Found	High	High	High	1
FALSE	High	Master Protein	O94925	Glutaminase kidney isoform, mitochondrial OS=Homo sapiens OX=9606 GN=GLS PE=1 SV=1	0	FALSE	25.2	15	5	7	5	669	73.4	7.77	68	5	0	0	0.367	0.595818	715851	262801	121.31	24.16	1.14481e+06	18682.2	124703	114011	262801	230027	High	Peak Found	Peak Found	Peak Found	High	High	1
FALSE	High	Master Protein	P49189	4-trimethylaminobutyraldehyde dehydrogenase OS=Homo sapiens OX=9606 GN=ALDH9A1 PE=1 SV=3	0	FALSE	25.097	12	5	10	5	494	53.8	5.87	176	5	0	0	0.19	0.491105	6.17135e+06	1.17085e+06	70.24	26.97	2.14805e+06	110871	1.09149e+06	479808	911207	1.12525e+06	High	Peak Found	High	Peak Found	High	High	1
FALSE	High	Master Protein	P10916	Myosin regulatory light chain 2, ventricular/cardiac muscle isoform OS=Homo sapiens OX=9606 GN=MYL2 PE=1 SV=3	0	FALSE	25.084	70	8	17	8	166	18.8	5	252	8	0	0	0.838	0.555048	3.25457e+06	2.72787e+06	31.24	23.38	1.13281e+06	365343	858859	707183	3.62346e+06	2.62164e+06	High	High	High	High	High	High	1
FALSE	High	Master Protein	O00264	Membrane-associated progesterone receptor component 1 OS=Homo sapiens OX=9606 GN=PGRMC1 PE=1 SV=3	0	FALSE	25.061	22	4	14	4	195	21.7	4.7	191	4	0	0	0.364	0.500933	3.49033e+06	1.26958e+06	61.01	22.6	1.62995e+06	135006	608025	511162	1.07152e+06	1.22014e+06	High	Peak Found	High	High	High	High	1
FALSE	High	Master Protein	O00203	AP-3 complex subunit beta-1 OS=Homo sapiens OX=9606 GN=AP3B1 PE=1 SV=3	0	FALSE	24.936	8	7	11	7	1094	121.2	6.04	98	7	0	0	0.76	0.843605	2.26782e+06	1.72456e+06	54.31	46.93	795982	85709	395060	196394	1.72456e+06	1.74183e+06	High	Peak Found	High	High	High	High	1
FALSE	High	Master Protein	O00754	Lysosomal alpha-mannosidase OS=Homo sapiens OX=9606 GN=MAN2B1 PE=1 SV=3	0	FALSE	24.837	7	6	7	6	1011	113.7	7.28	125	6	0	0	0.337	0.729137	1.13393e+06	382435	94.6	60.69	852964	15987	197533	235778	226576	367543	High	Peak Found	High	Peak Found	Peak Found	Peak Found	1
FALSE	High	Master Protein	Q14165	Malectin OS=Homo sapiens OX=9606 GN=MLEC PE=1 SV=1	0	FALSE	24.826	29	6	13	6	292	32.2	5.41	196	6	0	0	1.173	0.524341	1.6062e+06	1.88449e+06	63.7	22.58	684317	49077.2	279805	830033	1.88449e+06	1.77287e+06	High	Peak Found	High	High	High	High	1
FALSE	High	Master Protein	P60981	Destrin OS=Homo sapiens OX=9606 GN=DSTN PE=1 SV=3	0	FALSE	24.822	32	4	9	4	165	18.5	7.85	275	4	0	0	0.2	0.467542	6.27232e+06	1.25726e+06	77.33	70.83	3.94735e+06	197939	1.09266e+06	1.07669e+06	1.25726e+06	990866	High	High	High	High	High	High	1
FALSE	High	Master Protein	Q14498	RNA-binding protein 39 OS=Homo sapiens OX=9606 GN=RBM39 PE=1 SV=2	0	FALSE	24.75	8	3	6	3	530	59.3	10.1	309	3	0	0	13.472	0.206172	174053	2.34479e+06	26.49	6.21	73228.4		25084.2	720211	2.17186e+06	2.36269e+06	Peak Found	Not Found	Peak Found	High	High	High	1
FALSE	High	Master Protein	Q9BQ70	Transcription factor 25 OS=Homo sapiens OX=9606 GN=TCF25 PE=1 SV=1	0	FALSE	24.695	10	4	7	4	676	76.6	6.35	101	4	0	0	11.978	0.161623	94348.6	1.13006e+06	51.78	56.39	49643	5994.03	16435.8	92589.8	1.15848e+06	1.08606e+06	Peak Found	Peak Found	Peak Found	Peak Found	High	High	1
FALSE	High	Master Protein	Q15637	Splicing factor 1 OS=Homo sapiens OX=9606 GN=SF1 PE=1 SV=4	0	FALSE	24.679	13	4	6	4	639	68.3	8.98	78	4	0	0	0.995	0.94963	1.66867e+06	1.66104e+06	104.41	88.95	3150609	221242	277228	2.12272e+06	1.66104e+06	1.59155e+06	Peak Found	Peak Found	Peak Found	High	High	High	1
FALSE	High	Master Protein	P56537	Eukaryotic translation initiation factor 6 OS=Homo sapiens OX=9606 GN=EIF6 PE=1 SV=1	0	FALSE	24.645	17	3	8	3	245	26.6	4.68	179	3	0	0	2.683	0.218471	2.83532e+06	7.6077e+06	40.14	67.18	1.17405e+06	186020	493920	1.71307e+06	1.89197e+07	7.31145e+06	High	Peak Found	High	High	High	High	1
FALSE	High	Master Protein	P46783	40S ribosomal protein S10 OS=Homo sapiens OX=9606 GN=RPS10 PE=1 SV=1	0	FALSE	24.614	24	4	20	4	165	18.9	10.15	389	4	0	0	1.113	0.643955	4.80816e+06	5.35248e+06	82.42	8.27	2.59213e+06	66734.3	837594	1.64403e+06	5.43041e+06	4.47569e+06	High	Peak Found	High	High	High	High	1
FALSE	High	Master Protein	Q15836	Vesicle-associated membrane protein 3 OS=Homo sapiens OX=9606 GN=VAMP3 PE=1 SV=3	0	FALSE	24.598	33	2	9	1	100	11.3	8.79	201	2	0	0	0.831	0.520147	381925	317239	104	43.82	132936	31247.5	293765	101201	127722	304885	High	Peak Found	High	Peak Found	Peak Found	Peak Found	1
FALSE	High	Master Protein	Q9BZF9	Uveal autoantigen with coiled-coil domains and ankyrin repeats OS=Homo sapiens OX=9606 GN=UACA PE=1 SV=2	0	FALSE	24.571	6	7	9	7	1416	162.4	7.03	110	7	0	0	2.491	0.588013	474074	1.18094e+06	116.44	46.9	656652	11051	82585	505618	582705	1.13495e+06	High	Peak Found	Peak Found	High	Peak Found	High	1
FALSE	High	Master Protein	P20073	Annexin A7 OS=Homo sapiens OX=9606 GN=ANXA7 PE=1 SV=3	0	FALSE	24.558	11	5	8	5	488	52.7	5.68	172	5	0	0	0.239	0.477716	4.77519e+06	1.1436e+06	65.13	17.84	1.66209e+06	124925	940438	444740	1.0316e+06	1.09907e+06	High	Peak Found	High	Peak Found	High	High	1
FALSE	High	Master Protein	P13798	Acylamino-acid-releasing enzyme OS=Homo sapiens OX=9606 GN=APEH PE=1 SV=4	0	FALSE	24.474	11	6	8	6	732	81.2	5.48	90	6	0	0	0.263	0.459001	3.24683e+06	854372	60.55	12.4	1.15912e+06	97280.6	565606	262423	915248	687132	High	Peak Found	High	Peak Found	Peak Found	Peak Found	1
FALSE	High	Master Protein	Q13045	Protein flightless-1 homolog OS=Homo sapiens OX=9606 GN=FLII PE=1 SV=2	0	FALSE	24.379	7	9	11	9	1269	144.7	6.05	57	9	0	0	5.067	0.0886278	4.77608e+06	2.41993e+07	29.2	28.78	1.7046e+06	364070	832006	7.43289e+06	2.5999e+07	1.39028e+07	High	Peak Found	Peak Found	High	High	High	1
FALSE	High	Master Protein	P20339	Ras-related protein Rab-5A OS=Homo sapiens OX=9606 GN=RAB5A PE=1 SV=2	0	FALSE	24.364	42	6	11	4	215	23.6	8.15	120	6	0	2	0.214	0.469156	5.30041e+06	1.13564e+06	63.93	43.58	2.07262e+06	146113	923347	647618	975829	1.09142e+06	High	Peak Found	High	Peak Found	Not Found	Not Found	1
FALSE	High	Master Protein	P17096	High mobility group protein HMG-I/HMG-Y OS=Homo sapiens OX=9606 GN=HMGA1 PE=1 SV=3	0	FALSE	24.028	23	4	8	4	107	11.7	10.32	172	4	0	0	100	0.0886278	14304.7	2.05696e+06	86.75	39.99	18107	1896.6	2038.87	631803	927663	2.08608e+06	Peak Found	Peak Found	Peak Found	High	High	High	1
FALSE	High	Master Protein	P43307	Translocon-associated protein subunit alpha OS=Homo sapiens OX=9606 GN=SSR1 PE=1 SV=3	0	FALSE	23.958	12	3	11	3	286	32.2	4.49	212	3	0	0	3.562	0.158533	3.37454e+06	1.2021e+07	49.24	57.76	1.63283e+06	205325	587855	8.92649e+06	1.2021e+07	1.07989e+07	High	Peak Found	Peak Found	High	High	High	1
FALSE	High	Master Protein	Q16637	Survival motor neuron protein OS=Homo sapiens OX=9606 GN=SMN1 PE=1 SV=1	0	FALSE	23.877	16	3	6	3	294	31.8	6.55	200	3	0	0	100	0.268585	19453.9	5.15799e+06	95.22	47.86	15323.7	1139.76		1.00279e+06	8.62874e+06	4.95714e+06	Peak Found	Peak Found	Not Found	High	High	High	1
FALSE	High	Master Protein	Q2TBA0	Kelch-like protein 40 OS=Homo sapiens OX=9606 GN=KLHL40 PE=1 SV=2	0	FALSE	23.85	11	6	12	6	621	69.2	5.27	228	6	0	0	0.584	0.353822	3.16138e+06	1.84651e+06	39.36	31.56	1.10037e+06	588482	337317	567161	2.07082e+06	1.02913e+06	High	High	High	High	High	High	1
FALSE	High	Master Protein	Q96G46	tRNA-dihydrouridine(47) synthase [NAD(P)(+)]-like OS=Homo sapiens OX=9606 GN=DUS3L PE=1 SV=2	0	FALSE	23.819	14	6	8	6	650	72.5	8.05	62	6	0	0	47.889		19739.8	945316		44.56			3438.72	133572	1.17746e+06	908505	Not Found	Not Found	Peak Found	Peak Found	High	High	1
FALSE	High	Master Protein	Q14554	Protein disulfide-isomerase A5 OS=Homo sapiens OX=9606 GN=PDIA5 PE=1 SV=1	0	FALSE	23.817	14	6	16	6	519	59.6	7.91	177	6	0	0	3.032	0.363498	1.12308e+06	3.40477e+06	69.99	38.48	511550	27319.8	195643	1.04579e+06	1.94453e+06	4.27221e+06	High	Peak Found	Peak Found	High	High	High	1
FALSE	High	Master Protein	P62714	Serine/threonine-protein phosphatase 2A catalytic subunit beta isoform OS=Homo sapiens OX=9606 GN=PPP2CB PE=1 SV=1	0	FALSE	23.654	17	3	7	3	309	35.6	5.43	147	3	0	0	0.212	0.415417	3.93677e+06	834678	60.85	26.63	1.55676e+06	125922	685797	256374	1.22242e+06	726502	High	High	High	Peak Found	High	High	1
FALSE	High	Master Protein	Q9BWF3	RNA-binding protein 4 OS=Homo sapiens OX=9606 GN=RBM4 PE=1 SV=1	0	FALSE	23.65	21	5	8	5	364	40.3	7.08	109	5	0	0	8.024	0.31537	147888	1.18666e+06	103.79	55.02	151864	3377.4	25762.5	206616	2.10904e+06	1.14045e+06	Peak Found	Peak Found	Peak Found	High	High	High	1
FALSE	High	Master Protein	Q08AF3	Schlafen family member 5 OS=Homo sapiens OX=9606 GN=SLFN5 PE=1 SV=1	0	FALSE	23.63	10	7	8	7	891	101	8.22	81	7	0	0	5.519	0.143608	322905	1.78222e+06	43.47	38.53	173466	26940.5	56250.9	547416	832681	1.80131e+06	Peak Found	Peak Found	Peak Found	High	Peak Found	High	1
FALSE	High	Master Protein	P62851	40S ribosomal protein S25 OS=Homo sapiens OX=9606 GN=RPS25 PE=1 SV=1	0	FALSE	23.562	24	4	20	4	125	13.7	10.11	490	4	0	0	1.433	0.55841	1.90236e+07	2.72665e+07	53.94	27.33	6.6215e+06	913218	4.3031e+06	5.02085e+06	2.72665e+07	2.69004e+07	High	High	High	High	High	High	1
FALSE	High	Master Protein	Q15181	Inorganic pyrophosphatase OS=Homo sapiens OX=9606 GN=PPA1 PE=1 SV=2	0	FALSE	23.534	31	5	9	5	289	32.6	5.86	83	5	0	0	0.195	0.631912	3.82784e+06	745449	123.5	133.8	6.58338e+06	108058	666821	2.35377e+06	625105	716421	High	Peak Found	High	Peak Found	Peak Found	High	1
FALSE	High	Master Protein	P39019	40S ribosomal protein S19 OS=Homo sapiens OX=9606 GN=RPS19 PE=1 SV=2	0	FALSE	23.527	30	6	19	6	145	16.1	10.32	380	6	0	0	2.292	0.368297	4.84401e+06	1.11004e+07	56.48	16.36	2.5424e+06	263394	843841	2.64215e+06	1.11004e+07	1.14442e+07	High	High	High	High	High	High	1
FALSE	High	Master Protein	Q9H9G7	Protein argonaute-3 OS=Homo sapiens OX=9606 GN=AGO3 PE=1 SV=2	0	FALSE	23.415	10	7	12	4	860	97.3	9.11	103	7	0	0	23.246	0.195652	44615.1	1.03712e+06	51.23	34.15	22695.8		5317.86	187344	1.03712e+06	1.21259e+06	Peak Found	Not Found	Peak Found	High	High	High	1
FALSE	High	Master Protein	P08651	Nuclear factor 1 C-type OS=Homo sapiens OX=9606 GN=NFIC PE=1 SV=2	0	FALSE	23.388	14	4	9	4	508	55.6	8.38	122	4	0	0	47.577	0.333076	58308.3	2.77412e+06	82.1	10.89	39394.1		5232.97	917521	2.4015e+06	2.6661e+06	Peak Found	Not Found	Peak Found	High	High	High	1
FALSE	High	Master Protein	P07384	Calpain-1 catalytic subunit OS=Homo sapiens OX=9606 GN=CAPN1 PE=1 SV=1	0	FALSE	23.287	12	7	12	7	714	81.8	5.67	116	7	0	0	0.296	0.479334	3.54003e+06	1.04814e+06	59.34	23.76	1.30488e+06	113894	616684	420097	1.04814e+06	821419	High	High	High	Peak Found	High	High	1
FALSE	High	Master Protein	Q96SB4	SRSF protein kinase 1 OS=Homo sapiens OX=9606 GN=SRPK1 PE=1 SV=2	0	FALSE	23.169	9	5	8	4	655	74.3	6.16	157	5	0	0	2.317	0.231197	663597	1.53747e+06	10.27	1.67	248399		107492	472240	1.5773e+06	1.46915e+06	Peak Found	Not Found	Peak Found	High	High	High	1
FALSE	High	Master Protein	P16949	Stathmin OS=Homo sapiens OX=9606 GN=STMN1 PE=1 SV=3	0	FALSE	23.112	24	4	22	4	149	17.3	5.97	492	4	0	0	0.399	0.237981	2.2962e+07	9.15984e+06	34.28	39.1	7.99233e+06	1.58614e+06	4.23082e+06	2.81347e+06	9.64918e+06	4.05833e+06	High	High	High	High	High	High	1
FALSE	High	Master Protein	P54920	Alpha-soluble NSF attachment protein OS=Homo sapiens OX=9606 GN=NAPA PE=1 SV=3	0	FALSE	23.085	22	5	6	5	295	33.2	5.36	83	5	0	0	0.145	0.473407	2.74476e+06	398215	74.28	53.7	1.01195e+06	37668.5	478145	203853	398215	202198	High	Peak Found	High	Peak Found	Peak Found	Peak Found	1
FALSE	High	Master Protein	O43237	Cytoplasmic dynein 1 light intermediate chain 2 OS=Homo sapiens OX=9606 GN=DYNC1LI2 PE=1 SV=1	0	FALSE	23.05	15	6	10	6	492	54.1	6.38	157	6	0	0	1.156	0.559517	3.43259e+06	3.9683e+06	60.52	31.82	1.19478e+06	116197	709101	898208	3.9683e+06	5.32865e+06	Peak Found	Peak Found	High	High	High	High	1
FALSE	High	Master Protein	P11177	Pyruvate dehydrogenase E1 component subunit beta, mitochondrial OS=Homo sapiens OX=9606 GN=PDHB PE=1 SV=3	0	FALSE	22.966	23	7	12	7	359	39.2	6.65	59	7	0	0	0.275	0.58526	3.42066e+06	940619	66.87	32.17	1.19062e+06	75264.7	606532	444590	797380	903991	High	Peak Found	Peak Found	High	High	High	1
FALSE	High	Master Protein	P30050	60S ribosomal protein L12 OS=Homo sapiens OX=9606 GN=RPL12 PE=1 SV=1	0	FALSE	22.949	24	3	12	3	165	17.8	9.42	252	3	0	0	0.473	0.715708	9.19256e+06	4.35107e+06	59.01	30.41	3.65407e+06	318641	1.60137e+06	1.934e+06	3.49875e+06	4.18164e+06	High	High	High	High	High	High	1
FALSE	High	Master Protein	P09382	Galectin-1 OS=Homo sapiens OX=9606 GN=LGALS1 PE=1 SV=2	0	FALSE	22.872	24	3	25	3	135	14.7	5.5	422	3	0	0	0.305	0.366355	5.3665e+07	16355235	46.67	59.84	1.86791e+07	2.65904e+06	9.82567e+06	8.07407e+06	16355235	6.37182e+06	High	High	High	High	High	High	1
FALSE	High	Master Protein	P29401	Transketolase OS=Homo sapiens OX=9606 GN=TKT PE=1 SV=3	0	FALSE	22.761	14	5	11	5	623	67.8	7.66	65	5	0	0	0.603	0.617686	1.08209e+06	652559	109.26	48.7	376639	30948	661882	200436	229822	661337	High	Peak Found	High	High	Peak Found	High	1
FALSE	High	Master Protein	Q92804	TATA-binding protein-associated factor 2N OS=Homo sapiens OX=9606 GN=TAF15 PE=1 SV=1	0	FALSE	22.736	10	3	6	1	592	61.8	8.02	176	3	0	0	100			455426		53.25				57881.3	455426	617866	Not Found	Not Found	Not Found	Peak Found	High	High	1
FALSE	High	Master Protein	P80723	Brain acid soluble protein 1 OS=Homo sapiens OX=9606 GN=BASP1 PE=1 SV=2	0	FALSE	22.721	36	4	8	4	227	22.7	4.63	47	4	0	0	0.136	0.525747	3.00201e+06	407321	84.82	122.18	2.22732e+06	94802	522958	1.01294e+06	407321	383042	High	Peak Found	High	High	High	High	1
FALSE	High	Master Protein	P62191	26S proteasome regulatory subunit 4 OS=Homo sapiens OX=9606 GN=PSMC1 PE=1 SV=1	0	FALSE	22.605	19	6	12	5	440	49.2	6.21	145	6	0	0	0.405	0.619476	1.82962e+06	740392	72.39	42.99	1.00239e+06	55074.1	318725	365158	740392	483050	High	High	High	High	High	High	1
FALSE	High	Master Protein	P35613	Basigin OS=Homo sapiens OX=9606 GN=BSG PE=1 SV=2	0	FALSE	22.56	17	5	7	5	385	42.2	5.66	101	5	0	0	0.15	0.781494	1.67468e+06	251315	83.4	47.52	610765	5796.97	291734	77192.1	193644	449698	High	Peak Found	High	Peak Found	High	High	1
FALSE	High	Master Protein	P61086	Ubiquitin-conjugating enzyme E2 K OS=Homo sapiens OX=9606 GN=UBE2K PE=1 SV=3	0	FALSE	22.478	33	5	7	5	200	22.4	5.44	91	5	0	0	0.131	0.478595	2.08979e+06	274334	78.7	67.01	1.10477e+06	38416.4	364048	243424	273568	263651	High	Peak Found	High	Peak Found	Peak Found	High	1
FALSE	High	Master Protein	P32119	Peroxiredoxin-2 OS=Homo sapiens OX=9606 GN=PRDX2 PE=1 SV=5	0	FALSE	22.449	23	4	24	3	198	21.9	5.97	519	4	0	0	0.216	0.199514	1.10698e+07	2.38708e+06	40.31	32.86	3.85304e+06	641358	1.95757e+06	1.20786e+06	2.2397e+06	2.29413e+06	High	High	High	High	High	High	1
FALSE	High	Master Protein	Q92545	Transmembrane protein 131 OS=Homo sapiens OX=9606 GN=TMEM131 PE=1 SV=3	0	FALSE	22.421	3	4	6	4	1883	205	8.59	69	4	0	0	25.029	0.199514	54585.1	1.3662e+06	23.87	65.65	16022.7		11275.4	75552	1.3662e+06	1.37166e+06	Peak Found	Not Found	Peak Found	Peak Found	High	High	1
FALSE	High	Master Protein	P62841	40S ribosomal protein S15 OS=Homo sapiens OX=9606 GN=RPS15 PE=1 SV=2	0	FALSE	22.408	32	2	6	2	145	17	10.39	188	2	0	0	1.835		1.31194e+06	2.40751e+06		57.66	456642			227553	3.04759e+06	2.31376e+06	High	Not Found	Not Found	High	High	High	1
FALSE	High	Master Protein	Q9HC38	Glyoxalase domain-containing protein 4 OS=Homo sapiens OX=9606 GN=GLOD4 PE=1 SV=1	0	FALSE	22.292	22	5	9	5	313	34.8	5.6	117	5	0	0	0.324	0.654004	2.95714e+06	957703	76.28	49.66	1.58353e+06	66991.3	515143	572982	957703	723923	High	Peak Found	High	High	High	Peak Found	1
FALSE	High	Master Protein	P21281	V-type proton ATPase subunit B, brain isoform OS=Homo sapiens OX=9606 GN=ATP6V1B2 PE=1 SV=3	0	FALSE	22.291	10	4	9	4	511	56.5	5.81	114	4	0	0	0.296	0.489789	1.14878e+06	340381	59.7	85.49	399852	47706.9	272305	279356	340381	138931	High	Peak Found	High	High	High	Peak Found	1
FALSE	High	Master Protein	P06865	Beta-hexosaminidase subunit alpha OS=Homo sapiens OX=9606 GN=HEXA PE=1 SV=2	0	FALSE	22.267	14	7	11	7	529	60.7	5.16	103	7	0	0	0.153	0.445044	2.75832e+06	422239	67.61	101.56	1.51799e+06	105858	480507	609151	422239	321566	High	Peak Found	High	High	Peak Found	High	1
FALSE	High	Master Protein	P35637	RNA-binding protein FUS OS=Homo sapiens OX=9606 GN=FUS PE=1 SV=1	0	FALSE	22.242	7	4	18	2	526	53.4	9.36	297	4	0	2	5.228	0.145149	2.06029e+06	1.07712e+07	37.89	4.97	924577	156032	358909	3.2366e+06	1.15752e+07	1.03518e+07	High	Peak Found	Peak Found	High	High	High	1
FALSE	High	Master Protein	O14773	Tripeptidyl-peptidase 1 OS=Homo sapiens OX=9606 GN=TPP1 PE=1 SV=2	0	FALSE	22.237	8	3	5	3	563	61.2	6.48	130	3	0	0	0.096	0.331459	1.08376e+06	104425	98.72	103.26	1.19973e+06	48636.8	188794	173854	104425	100058	High	Peak Found	High	Peak Found	Peak Found	Peak Found	1
FALSE	High	Master Protein	O95758	Polypyrimidine tract-binding protein 3 OS=Homo sapiens OX=9606 GN=PTBP3 PE=1 SV=2	0	FALSE	22.183	16	4	13	3	552	59.7	9.04	164	4	0	0	100			1.26685e+06		57.17				116741	1.26685e+06	1.48416e+06	Not Found	Not Found	Not Found	High	High	High	1
FALSE	High	Master Protein	P26373	60S ribosomal protein L13 OS=Homo sapiens OX=9606 GN=RPL13 PE=1 SV=4	0	FALSE	22.171	22	6	22	6	211	24.2	11.65	474	6	0	0	0.659	0.919242	1.53313e+07	1.01008e+07	55.94	12.56	5.33631e+06	565599	2.84952e+06	3.10249e+06	8.15285e+06	9.92796e+06	High	High	High	High	High	High	1
FALSE	High	Master Protein	Q96PK6	RNA-binding protein 14 OS=Homo sapiens OX=9606 GN=RBM14 PE=1 SV=2	0	FALSE	22.155	12	6	11	6	669	69.4	9.67	147	6	0	0	30.969	0.161623	66730.3	2.06658e+06	83.21	14.34	59721.7	3792.85	11624.6	517694	2.24741e+06	1.98611e+06	Peak Found	Peak Found	Peak Found	High	High	High	1
FALSE	High	Master Protein	Q9NR45	Sialic acid synthase OS=Homo sapiens OX=9606 GN=NANS PE=1 SV=2	0	FALSE	22.08	23	5	6	5	359	40.3	6.74	116	5	0	0	0.115	0.452987	4.07594e+06	470089	77.22	31.63	1.4187e+06	59410.8	929777	121695	470089	686848	High	Peak Found	High	Peak Found	Peak Found	High	1
FALSE	High	Master Protein	Q6UXN9	WD repeat-containing protein 82 OS=Homo sapiens OX=9606 GN=WDR82 PE=1 SV=1	0	FALSE	21.902	18	4	8	4	313	35.1	7.69	82	4	0	0	3.75	0.202615	336991	1.26359e+06	46.67	9.56	117296	16506.4	60574.7	388116	1.32195e+06	1.0532e+06	Peak Found	Peak Found	Peak Found	High	High	High	1
FALSE	High	Master Protein	O95573	Fatty acid CoA ligase Acsl3 OS=Homo sapiens OX=9606 GN=ACSL3 PE=1 SV=3	0	FALSE	21.854	13	6	7	4	720	80.4	8.38	86	6	0	1	1.552	0.960565	254112	394331	114.72	33.97	454514	17199.9	44267	159573	394331	245010	High	Peak Found	Peak Found	Peak Found	High	Peak Found	1
FALSE	High	Master Protein	Q96CW1	AP-2 complex subunit mu OS=Homo sapiens OX=9606 GN=AP2M1 PE=1 SV=2	0	FALSE	21.833	17	5	17	5	435	49.6	9.54	133	5	0	0	2.63	0.470938	1.21086e+06	3.18408e+06	94.31	6.69	1.0241e+06	29708.2	210935	1.07424e+06	3.18408e+06	2.9588e+06	High	Peak Found	Peak Found	High	High	High	1
FALSE	High	Master Protein	P61026	Ras-related protein Rab-10 OS=Homo sapiens OX=9606 GN=RAB10 PE=1 SV=1	0	FALSE	21.793	36	5	14	3	200	22.5	8.38	287	5	0	0	0.456	0.885166	415164	189175	105.88	46.33	385429	3642.36	72322.8	86046.2	103311	181808	High	Peak Found	Peak Found	Peak Found	Peak Found	Peak Found	1
FALSE	High	Master Protein	Q16543	Hsp90 co-chaperone Cdc37 OS=Homo sapiens OX=9606 GN=CDC37 PE=1 SV=1	0	FALSE	21.772	20	5	8	5	378	44.4	5.25	46	5	0	0	0.35	0.647608	4.75797e+06	1.66428e+06	70.76	16.3	1.65609e+06	95055.7	977845	557495	1.30853e+06	1.59947e+06	High	Peak Found	High	High	Peak Found	Peak Found	1
FALSE	High	Master Protein	Q96FW1	Ubiquitin thioesterase OTUB1 OS=Homo sapiens OX=9606 GN=OTUB1 PE=1 SV=2	0	FALSE	21.765	22	5	13	5	271	31.3	4.94	138	5	0	0	0.183	0.467542	4.62897e+06	848060	67.82	21.52	1.70584e+06	99134.7	806381	351082	767124	815036	High	Peak Found	High	High	High	High	1
FALSE	High	Master Protein	O43795	Unconventional myosin-Ib OS=Homo sapiens OX=9606 GN=MYO1B PE=1 SV=3	0	FALSE	21.688	9	8	12	8	1136	131.9	9.38	65	8	0	0	1.098	0.725937	2.04377e+06	2.24354e+06	76.18	11.54	1.2656e+06	66097.2	356030	745265	1.92522e+06	2.15617e+06	High	Peak Found	Peak Found	High	High	High	1
FALSE	High	Master Protein	P31153	S-adenosylmethionine synthase isoform type-2 OS=Homo sapiens OX=9606 GN=MAT2A PE=1 SV=1	0	FALSE	21.676	15	5	11	5	395	43.6	6.48	158	5	0	0	0.182	0.392762	3.71584e+06	676148	63.22	53.26	1.29337e+06	100306	679734	365293	676148	381906	High	Peak Found	High	High	High	High	1
FALSE	High	Master Protein	Q7Z2T5	TRMT1-like protein OS=Homo sapiens OX=9606 GN=TRMT1L PE=1 SV=2	0	FALSE	21.646	16	5	6	5	733	81.7	7.88	45	5	0	0	14.186		99779.5	1.4155e+06		54.12		13229.3		141433	1.4155e+06	1.61428e+06	Not Found	Peak Found	Not Found	Peak Found	High	High	1
FALSE	High	Master Protein	Q86W92	Liprin-beta-1 OS=Homo sapiens OX=9606 GN=PPFIBP1 PE=1 SV=2	0	FALSE	21.597	6	5	8	5	1011	114	5.55	141	5	0	0	4.428	0.286155	273751	1.21219e+06	70.64	30.1	95283.9	6216.93	61231	293581	1.72267e+06	1.16498e+06	High	Peak Found	Peak Found	High	High	High	1
FALSE	High	Master Protein	Q9P291	Armadillo repeat-containing X-linked protein 1 OS=Homo sapiens OX=9606 GN=ARMCX1 PE=1 SV=1	0	FALSE	21.504	11	5	9	5	453	49.2	9.22	209	5	0	0	4.705	0.13732	609008	2.86517e+06	49.07	42.37	211976	40098.4	155454	638468	4.74124e+06	2.7536e+06	Peak Found	Peak Found	Peak Found	High	High	High	1
FALSE	High	Master Protein	P61224	Ras-related protein Rap-1b OS=Homo sapiens OX=9606 GN=RAP1B PE=1 SV=1	0	FALSE	21.496	28	4	13	4	184	20.8	5.78	255	4	0	0	0.193	0.464661	8.42003e+06	1.62848e+06	63.88	58.3	2.95499e+06	214896	1.46679e+06	1.05781e+06	1.15177e+06	1.56507e+06	High	Peak Found	High	High	High	High	1
FALSE	High	Master Protein	P62906	60S ribosomal protein L10a OS=Homo sapiens OX=9606 GN=RPL10A PE=1 SV=2	0	FALSE	21.422	24	6	15	6	217	24.8	9.94	112	6	0	0	0.561	0.984801	5.93359e+06	3.3273e+06	74	27.48	2.71781e+06	112887	1.03365e+06	1.3486e+06	2.52056e+06	3.19773e+06	High	Peak Found	Peak Found	High	High	High	1
FALSE	High	Master Protein	Q02818	Nucleobindin-1 OS=Homo sapiens OX=9606 GN=NUCB1 PE=1 SV=4	0	FALSE	21.353	18	6	11	6	461	53.8	5.25	75	6	0	0	0.233	0.469156	2.30911e+06	538956	69.05	5.7	803725	58557.8	522661	165542	556663	478278	High	Peak Found	High	Peak Found	Peak Found	High	1
FALSE	High	Master Protein	O95373	Importin-7 OS=Homo sapiens OX=9606 GN=IPO7 PE=1 SV=1	0	FALSE	21.33	6	5	10	5	1038	119.4	4.82	173	5	0	0	0.413	0.47453	2.29128e+06	945461	48.06	14.78	852869	110138	399148	290402	1.11061e+06	795553	High	Peak Found	High	High	High	High	1
FALSE	High	Master Protein	P62269	40S ribosomal protein S18 OS=Homo sapiens OX=9606 GN=RPS18 PE=1 SV=3	0	FALSE	21.329	25	4	21	4	152	17.7	10.99	581	4	0	0	1.133	0.490167	9.19114e+06	1.04153e+07	28.05	7.96	3.63028e+06	772991	1.60112e+06	3.1991e+06	1.1693e+07	9.68059e+06	High	High	High	High	High	High	1
FALSE	High	Master Protein	Q13177	Serine/threonine-protein kinase PAK 2 OS=Homo sapiens OX=9606 GN=PAK2 PE=1 SV=3	0	FALSE	21.235	16	5	7	5	524	58	5.96	37	5	0	0	0.255	0.444065	1.70158e+06	433383	63.89	15.34	802658	59196.6	296421	166664	409843	416506	High	Peak Found	High	High	Peak Found	Peak Found	1
FALSE	High	Master Protein	O95359	Transforming acidic coiled-coil-containing protein 2 OS=Homo sapiens OX=9606 GN=TACC2 PE=1 SV=3	0	FALSE	21.231	1	3	5	3	2948	309.2	4.79	123	3	0	0	12.548	0.209137	145387	1.82425e+06	50.86	62.02	34728.6		36904.7	142924	2.28356e+06	1.75322e+06	Peak Found	Not Found	Peak Found	Peak Found	High	Peak Found	1
FALSE	High	Master Protein	Q8IWU6	Extracellular sulfatase Sulf-1 OS=Homo sapiens OX=9606 GN=SULF1 PE=1 SV=1	0	FALSE	21.216	6	4	9	4	871	101	9.09	362	4	0	0	4.799	0.479653	345333	1.65728e+06	85.75	8.92	242810		29780.3	502279	1913606	1.59275e+06	High	Not Found	Peak Found	High	High	High	1
FALSE	High	Master Protein	P00966	Argininosuccinate synthase OS=Homo sapiens OX=9606 GN=ASS1 PE=1 SV=2	0	FALSE	21.216	17	5	11	5	412	46.5	8.02	133	5	0	0	0.32	0.508585	3.43654e+06	1.09852e+06	69.58	49.24	1.867e+06	117373	598656	607882	1.09852e+06	729541	High	Peak Found	High	High	High	High	1
FALSE	High	Master Protein	Q8IUD2	ELKS/Rab6-interacting/CAST family member 1 OS=Homo sapiens OX=9606 GN=ERC1 PE=1 SV=1	0	FALSE	21.201	6	5	8	5	1116	128	5.97	112	5	0	0	4.149	0.228804	191662	795188	72.65	51.42	192830	25411.6	27742.7	244245	773576	1.70851e+06	High	Peak Found	Peak Found	High	High	High	1
FALSE	High	Master Protein	P51665	26S proteasome non-ATPase regulatory subunit 7 OS=Homo sapiens OX=9606 GN=PSMD7 PE=1 SV=2	0	FALSE	21.174	14	3	4	3	324	37	6.77	91	3	0	0	0.227	0.559517	1.48604e+06	336717	74.32	23.29	605727	22786	258873	127859	259147	323605	High	Peak Found	High	Peak Found	Peak Found	Peak Found	1
FALSE	High	Master Protein	P62491	Ras-related protein Rab-11A OS=Homo sapiens OX=9606 GN=RAB11A PE=1 SV=3	0	FALSE	21.156	21	4	12	4	216	24.4	6.57	237	4	0	0	0.164	0.391751	9.5634e+06	1.57052e+06	61.93	59.08	3.32871e+06	297507	1.93002e+06	1.14325e+06	1.57052e+06	1.30157e+06	High	Peak Found	High	High	High	Peak Found	1
FALSE	High	Master Protein	Q9Y570	Protein phosphatase methylesterase 1 OS=Homo sapiens OX=9606 GN=PPME1 PE=1 SV=3	0	FALSE	21.11	16	5	16	5	386	42.3	5.97	180	5	0	0	0.319	0.34409	7.09433e+06	2.26445e+06	50.42	30.54	2497001	306139	1.23585e+06	695534	2.38963e+06	1.23521e+06	High	High	High	High	High	High	1
FALSE	High	Master Protein	Q9NX05	Constitutive coactivator of PPAR-gamma-like protein 2 OS=Homo sapiens OX=9606 GN=FAM120C PE=1 SV=3	0	FALSE	21.081	7	5	8	5	1096	120.5	9.03	75	5	0	0	15.063	0.105033	122651	1.84751e+06	48.93	27.49	53978.7	6694.66	21366.2	343007	1.93344e+06	1.77556e+06	Peak Found	Peak Found	Peak Found	Peak Found	High	High	1
FALSE	High	Master Protein	P38919	Eukaryotic initiation factor 4A-III OS=Homo sapiens OX=9606 GN=EIF4A3 PE=1 SV=4	0	FALSE	21.06	6	2	6	1	411	46.8	6.73	141	2	0	0	1.066	0.623726	108163	115275	29.31	55.03	53539.2	11549	18842.2	37394.3	115275	31644.9	Peak Found	Peak Found	Peak Found	Peak Found	High	Peak Found	1
FALSE	High	Master Protein	Q9BQG0	Myb-binding protein 1A OS=Homo sapiens OX=9606 GN=MYBBP1A PE=1 SV=2	0	FALSE	21.047	4	5	7	5	1328	148.8	9.28	127	5	0	0	12.921	0.0607853	214888	2.77647e+06	35.11	25.49	115910	22587.3	37434.1	601243	3.31586e+06	2.66836e+06	Peak Found	Peak Found	Peak Found	High	High	High	1
FALSE	High	Master Protein	O60645	Exocyst complex component 3 OS=Homo sapiens OX=9606 GN=EXOC3 PE=1 SV=3	0	FALSE	21.045	12	7	13	7	745	85.5	6.29	118	7	0	0	1.505	0.524276	1.22945e+06	1.84994e+06	47.34	13.4	267096	267983	214174	475340	2.02671e+06	1.7779e+06	High	Peak Found	Peak Found	High	High	High	1
FALSE	High	Master Protein	P13861	cAMP-dependent protein kinase type II-alpha regulatory subunit OS=Homo sapiens OX=9606 GN=PRKAR2A PE=1 SV=2	0	FALSE	21.044	15	4	8	4	404	45.5	5.07	213	4	0	0	1.134	0.927096	603274	683863	63.38	37.02	340171		64871.1	134736	949935	657233	High	Not Found	Peak Found	High	High	High	1
FALSE	High	Master Protein	P09486	SPARC OS=Homo sapiens OX=9606 GN=SPARC PE=1 SV=1	0	FALSE	21	8	3	13	3	303	34.6	4.84	155	3	0	0	0.31	0.668429	7.43242e+06	2.30708e+06	78.39	22.21	3.4457e+06	100904	1.29475e+06	775025	1.61059e+06	2.21724e+06	High	High	High	High	High	High	1
FALSE	High	Master Protein	Q15633	RISC-loading complex subunit TARBP2 OS=Homo sapiens OX=9606 GN=TARBP2 PE=1 SV=3	0	FALSE	20.975	13	3	6	3	366	39	6.54	157	3	0	0	100	0.295524	12339.3	2.17284e+06	83.42	8.44	8455.95		1091.78	704086	1.93806e+06	2.08822e+06	Peak Found	Not Found	Peak Found	High	High	High	1
FALSE	High	Master Protein	A1A4S6	Rho GTPase-activating protein 10 OS=Homo sapiens OX=9606 GN=ARHGAP10 PE=1 SV=1	0	FALSE	20.974	7	5	8	5	786	89.3	7.18	150	5	0	0	33.165	0.456751	48623.5	1.61261e+06	118.14	21.98		1930.67	28283.7	333999	1.66666e+06	1.54981e+06	Not Found	Peak Found	Peak Found	High	High	High	1
FALSE	High	Master Protein	Q9H2K0	Translation initiation factor IF-3, mitochondrial OS=Homo sapiens OX=9606 GN=MTIF3 PE=1 SV=4	0	FALSE	20.97	13	2	4	2	278	31.7	9.69	143	2	0	0	100			1.02694e+06		22.32				228914	1.02694e+06	1.13188e+06	Not Found	Not Found	Not Found	High	High	High	1
FALSE	High	Master Protein	P08559	Pyruvate dehydrogenase E1 component subunit alpha, somatic form, mitochondrial OS=Homo sapiens OX=9606 GN=PDHA1 PE=1 SV=3	0	FALSE	20.915	15	5	9	5	390	43.3	8.06	240	5	0	0	0.424	0.736517	2.48696e+06	1.0544e+06	71.7	28.88	1.28328e+06	68770.5	433235	501784	991093	1.01334e+06	High	Peak Found	High	High	Peak Found	High	1
FALSE	High	Master Protein	Q7L311	Armadillo repeat-containing X-linked protein 2 OS=Homo sapiens OX=9606 GN=ARMCX2 PE=2 SV=1	0	FALSE	20.898	16	4	8	4	632	65.6	8.53	60	4	0	0	3.767		223894	843424		24.91	77930.1			259060	1.24839e+06	785875	Peak Found	Not Found	Not Found	High	High	High	1
FALSE	High	Master Protein	Q00059	Transcription factor A, mitochondrial OS=Homo sapiens OX=9606 GN=TFAM PE=1 SV=1	0	FALSE	20.884	20	6	12	6	246	29.1	9.72	165	6	0	0	32.4	0.189325	134040	4.34286e+06	88.46	10.57	109907	4540.92	23350.2	1.33392e+06	3.65148e+06	4.29149e+06	Peak Found	Peak Found	Peak Found	High	High	High	1
FALSE	High	Master Protein	P16401	Histone H1.5 OS=Homo sapiens OX=9606 GN=H1-5 PE=1 SV=3	0	FALSE	20.87	10	3	7	3	226	22.6	10.92	210	3	0	0	13.425	0.0805252	295174	3.96284e+06	40.09	34.52	136772	21945	51420.2	1.13765e+06	6.68496e+06	3.80853e+06	Peak Found	Peak Found	Peak Found	Peak Found	High	High	1
FALSE	High	Master Protein	Q16531	DNA damage-binding protein 1 OS=Homo sapiens OX=9606 GN=DDB1 PE=1 SV=1	0	FALSE	20.846	8	8	11	8	1140	126.9	5.26	100	8	0	0	0.759	0.903117	1.48991e+06	1.13023e+06	54.82	45.25	518590	72591.8	348995	640494	1.13023e+06	879164	High	Peak Found	High	High	High	High	1
FALSE	High	Master Protein	Q9NUQ9	CYFIP-related Rac1 interactor B OS=Homo sapiens OX=9606 GN=CYRIB PE=1 SV=1	0	FALSE	20.813	22	5	8	4	324	36.7	6.06	118	5	0	1	0.252	0.555618	2.20184e+06	554648	67.58	19.09	784384	46707.7	383566	170362	736788	502488	High	Peak Found	High	Peak Found	High	High	1
FALSE	High	Master Protein	P35222	Catenin beta-1 OS=Homo sapiens OX=9606 GN=CTNNB1 PE=1 SV=1	0	FALSE	20.79	8	6	6	6	781	85.4	5.86	115	6	0	0	0.397	0.468392	1.50397e+06	597514	57.26	23.87	676245	63851.7	261996	183528	674774	397556	High	Peak Found	Peak Found	Peak Found	Peak Found	Peak Found	1
FALSE	High	Master Protein	P63173	60S ribosomal protein L38 OS=Homo sapiens OX=9606 GN=RPL38 PE=1 SV=2	0	FALSE	20.729	50	5	40	5	70	8.2	10.1	632	5	0	0	5.732	0.279655	2.30624e+06	1.32188e+07	77.6	12.06	1.66939e+06	101268	401754	4.06019e+06	1.38893e+07	1.05399e+07	High	Peak Found	High	High	High	High	1
FALSE	High	Master Protein	Q12907	Vesicular integral-membrane protein VIP36 OS=Homo sapiens OX=9606 GN=LMAN2 PE=1 SV=1	0	FALSE	20.707	26	6	10	6	356	40.2	6.95	54	6	0	0	0.343	0.690062	2.41181e+06	827568	94	55.71	1.91818e+06	47357.2	420144	530554	827568	594282	High	Peak Found	Peak Found	High	High	High	1
FALSE	High	Master Protein	P23327	Sarcoplasmic reticulum histidine-rich calcium-binding protein OS=Homo sapiens OX=9606 GN=HRC PE=1 SV=1	0	FALSE	20.702	7	3	8	3	699	80.2	4.72	144	3	0	0	0.647	0.669386	1.32693e+06	858873	82.68	41.3	461863	71202.1	574888	186374	1.37365e+06	825428	High	High	High	High	High	High	1
FALSE	High	Master Protein	Q9Y2J2	Band 4.1-like protein 3 OS=Homo sapiens OX=9606 GN=EPB41L3 PE=1 SV=2	0	FALSE	20.67	6	5	7	5	1087	120.6	5.19	104	5	0	0	1.275	0.789435	474041	604620	11.38	71.04	152220		89511.7	185711	97182.7	727405	High	Not Found	Peak Found	High	Peak Found	High	1
FALSE	High	Master Protein	O00178	GTP-binding protein 1 OS=Homo sapiens OX=9606 GN=GTPBP1 PE=1 SV=3	0	FALSE	20.654	11	5	7	5	669	72.4	8.34	190	5	0	0	5.448	0.275871	250719	1.36582e+06	70.79	24.96	14245	41612.3	43676	292012	1.5917e+06	1.31263e+06	Peak Found	Peak Found	Peak Found	High	High	High	1
FALSE	High	Master Protein	Q13442	28 kDa heat- and acid-stable phosphoprotein OS=Homo sapiens OX=9606 GN=PDAP1 PE=1 SV=1	0	FALSE	20.619	17	3	7	3	181	20.6	8.87	205	3	0	0	1.579	0.669386	2.90149e+06	4.58156e+06	37.34	51.5	1.00991e+06	195503	571975	469070	4.58156e+06	4.86697e+06	Peak Found	Peak Found	Peak Found	Peak Found	High	High	1
FALSE	High	Master Protein	P62917	60S ribosomal protein L8 OS=Homo sapiens OX=9606 GN=RPL8 PE=1 SV=2	0	FALSE	20.531	16	2	5	2	257	28	11.03	81	2	0	0	0.523	0.919242	110802	57940.3	134.17	158.27	237693	2383.62		513561	44080.6	55684	High	Peak Found	Not Found	High	Peak Found	High	1
FALSE	High	Master Protein	P11766	Alcohol dehydrogenase class-3 OS=Homo sapiens OX=9606 GN=ADH5 PE=1 SV=4	0	FALSE	20.481	13	4	9	4	374	39.7	7.49	147	4	0	0	0.165	0.518184	5.36827e+06	886943	77.51	73.56	2.71893e+06	97346.3	935168	759994	664281	852405	High	Peak Found	High	High	High	High	1
FALSE	High	Master Protein	P17612	cAMP-dependent protein kinase catalytic subunit alpha OS=Homo sapiens OX=9606 GN=PRKACA PE=1 SV=2	0	FALSE	20.448	20	5	9	5	351	40.6	8.79	83	5	0	0	0.614	0.872258	2.2638e+06	1.39091e+06	62.45	50.57	1.1972e+06	100323	394360	321063	2.68224e+06	1.33674e+06	High	Peak Found	High	High	High	High	1
FALSE	High	Master Protein	Q5EB52	Mesoderm-specific transcript homolog protein OS=Homo sapiens OX=9606 GN=MEST PE=1 SV=2	0	FALSE	20.398	16	4	9	4	335	38.8	9.74	185	4	0	0	5.271	0.199978	329993	1.73944e+06	43.41	65.48	157737		41859.5	534274	1.13316e+06	3.81442e+06	High	Not Found	Peak Found	High	Peak Found	High	1
FALSE	High	Master Protein	Q16777	Histone H2A type 2-C OS=Homo sapiens OX=9606 GN=H2AC20 PE=1 SV=4	0	FALSE	20.244	27	3	11	1	129	14	10.9	197	3	0	0	9.552	0.114577	493441	4.71344e+06	49.77	21.59	171751	37983.2	141148	1.13231e+06	4.71344e+06	5.49548e+06	Peak Found	Peak Found	Peak Found	High	High	High	1
FALSE	High	Master Protein	Q8WVM8	Sec1 family domain-containing protein 1 OS=Homo sapiens OX=9606 GN=SCFD1 PE=1 SV=4	0	FALSE	20.22	11	4	6	4	642	72.3	6.27	58	4	0	0	0.252	0.612396	1.35194e+06	341173	69.25	58.33	520723	27637.1	235512	231539	262409	327887	High	Peak Found	Peak Found	High	High	High	1
FALSE	High	Master Protein	Q58FF6	Putative heat shock protein HSP 90-beta 4 OS=Homo sapiens OX=9606 GN=HSP90AB4P PE=5 SV=1	0	FALSE	20.148	8	3	9	1	505	58.2	4.73	100	3	0	0	0.313	0.381857	1.87697e+06	587155	80.87	50.66	653313	128631	871723	371502	498308	564291	Peak Found	Peak Found	High	High	Peak Found	Peak Found	1
FALSE	High	Master Protein	Q04446	1,4-alpha-glucan-branching enzyme OS=Homo sapiens OX=9606 GN=GBE1 PE=1 SV=3	0	FALSE	20.135	10	6	11	6	702	80.4	6.32	97	6	0	0	0.213	0.594284	6.27944e+06	1.33556e+06	75.9	48.23	2.18567e+06	98131.6	1.40164e+06	809702	1.12312e+06	1.28355e+06	High	Peak Found	High	High	High	High	1
FALSE	High	Master Protein	Q7Z739	YTH domain-containing family protein 3 OS=Homo sapiens OX=9606 GN=YTHDF3 PE=1 SV=1	0	FALSE	20.051	10	4	7	4	585	63.8	9.04	100	4	0	0	2.265	0.323489	370527	839383	21.16	43.32	128969	43813.5	85720.2	152449	1.2393e+06	806697	High	Peak Found	Peak Found	Peak Found	High	High	1
FALSE	High	Master Protein	P50579	Methionine aminopeptidase 2 OS=Homo sapiens OX=9606 GN=METAP2 PE=1 SV=1	0	FALSE	20.049	9	3	8	3	478	52.9	5.82	140	3	0	0	3.176	0.391762	584215	1.8557e+06	81.72	18.36	335508	10589.7	101772	557638	1.8557e+06	2.39068e+06	High	Peak Found	High	High	High	High	1
FALSE	High	Master Protein	P12110	Collagen alpha-2(VI) chain OS=Homo sapiens OX=9606 GN=COL6A2 PE=1 SV=4	0	FALSE	19.979	6	5	13	5	1019	108.5	6.21	155	5	0	0	2.321	0.632517	1.41026e+06	3.27381e+06	97.15	77.21	1.08866e+06	16004.7	245672	1.54858e+06	525874	3.14633e+06	High	Peak Found	High	High	Peak Found	High	1
FALSE	High	Master Protein	O75947	ATP synthase subunit d, mitochondrial OS=Homo sapiens OX=9606 GN=ATP5PD PE=1 SV=3	0	FALSE	19.911	26	3	8	3	161	18.5	5.3	144	3	0	0	0.814	0.86437	2.24795e+06	1.83084e+06	47.09	6.36	782440	153291	564783	613802	1.7691e+06	1.75955e+06	High	Peak Found	High	High	High	High	1
FALSE	High	Master Protein	Q9NP97	Dynein light chain roadblock-type 1 OS=Homo sapiens OX=9606 GN=DYNLRB1 PE=1 SV=3	0	FALSE	19.86	74	4	8	4	96	10.9	7.25	204	4	0	0	0.539	0.874094	5.00257e+06	2.69833e+06	55.76	21.33	1.74558e+06	178929	871462	744806	2.69833e+06	3.46995e+06	High	Peak Found	High	High	High	High	1
FALSE	High	Master Protein	Q04760	Lactoylglutathione lyase OS=Homo sapiens OX=9606 GN=GLO1 PE=1 SV=4	0	FALSE	19.857	29	5	8	5	184	20.8	5.31	125	5	0	0	0.197	0.465088	6.29478e+06	1.24109e+06	52.21	96.26	2.19101e+06	269788	1.20072e+06	1.46656e+06	1.24109e+06	756641	High	Peak Found	High	High	Peak Found	Peak Found	1
FALSE	High	Master Protein	O95248	Myotubularin-related protein 5 OS=Homo sapiens OX=9606 GN=SBF1 PE=1 SV=4	0	FALSE	19.846	5	6	11	6	1868	208.3	6.9	46	6	0	0	2.812	0.397755	403452	1.13433e+06	85.19	41.4	345846	53491.9	24539.2	287795	1.99155e+06	1.09016e+06	Peak Found	Peak Found	Peak Found	Peak Found	High	High	1
FALSE	High	Master Protein	P16402	Histone H1.3 OS=Homo sapiens OX=9606 GN=H1-3 PE=1 SV=2	0	FALSE	19.775	15	4	11	4	221	22.3	11.02	162	4	0	0	23.378	0.145149	346024	8.08951e+06	15.33	64.24	120440	37085.7	66372.7	4.22363e+06	8.08951e+06	2963073	Peak Found	Peak Found	Peak Found	High	High	High	1
FALSE	High	Master Protein	P62330	ADP-ribosylation factor 6 OS=Homo sapiens OX=9606 GN=ARF6 PE=1 SV=2	0	FALSE	19.75	25	3	5	3	175	20.1	8.95	103	3	0	0	0.436	0.600966	1.40411e+06	611753	87.24	42.48	1.08006e+06	42261.8	244599	274244	611753	349860	High	Peak Found	High	High	Peak Found	Peak Found	1
FALSE	High	Master Protein	O15143	Actin-related protein 2/3 complex subunit 1B OS=Homo sapiens OX=9606 GN=ARPC1B PE=1 SV=3	0	FALSE	19.725	17	5	10	5	372	40.9	8.35	139	5	0	0	0.329	0.608569	3.50578e+06	1.15413e+06	68.79	55.07	1.54913e+06	87081.7	610718	661849	713779	1.10919e+06	High	Peak Found	High	High	Peak Found	High	1
FALSE	High	Master Protein	P53999	Activated RNA polymerase II transcriptional coactivator p15 OS=Homo sapiens OX=9606 GN=SUB1 PE=1 SV=3	0	FALSE	19.694	37	4	15	4	127	14.4	9.6	288	4	0	0	1.324	0.583411	3.28032e+06	4.34304e+06	70.73	23.95	1.47557e+06	74883.9	571442	858952	4.44898e+06	4.17392e+06	High	High	High	High	High	High	1
FALSE	High	Master Protein	Q9BTV4	Transmembrane protein 43 OS=Homo sapiens OX=9606 GN=TMEM43 PE=1 SV=1	0	FALSE	19.687	16	4	9	4	400	44.8	8.13	139	4	0	0	0.971	0.582155	1.32207e+06	1.2836e+06	76.21	26.45	460171	15694.6	251731	353289	1.2836e+06	1.79022e+06	High	Peak Found	High	High	High	High	1
FALSE	High	Master Protein	Q12931	Heat shock protein 75 kDa, mitochondrial OS=Homo sapiens OX=9606 GN=TRAP1 PE=1 SV=3	0	FALSE	19.675	8	4	12	3	704	80.1	8.21	290	4	0	0	0.317	0.624049	780152	247162	77.58	36.56	271546	14785	201846	51990.9	247162	342973	High	Peak Found	High	High	Peak Found	High	1
FALSE	High	Master Protein	P38117	Electron transfer flavoprotein subunit beta OS=Homo sapiens OX=9606 GN=ETFB PE=1 SV=3	0	FALSE	19.547	22	6	13	6	255	27.8	8.1	79	6	0	0	0.245	0.572566	4.63351e+06	1.13663e+06	80.12	55.28	1.61278e+06	48212.6	1.04072e+06	415585	356091	1.09237e+06	High	Peak Found	High	High	Peak Found	High	1
FALSE	High	Master Protein	Q9HBL0	Tensin-1 OS=Homo sapiens OX=9606 GN=TNS1 PE=1 SV=2	0	FALSE	19.538	6	6	7	5	1735	185.6	7.75	73	6	0	1	0.535	0.961628	840557	450044	69.85	48.76	392485	21463.4	146427	259661	450044	326682	High	Peak Found	Peak Found	High	Peak Found	Peak Found	1
FALSE	High	Master Protein	Q9Y450	HBS1-like protein OS=Homo sapiens OX=9606 GN=HBS1L PE=1 SV=1	0	FALSE	19.522	11	5	6	5	684	75.4	6.61	126	5	0	0	3.73	0.105054	297648	1.11037e+06	13.95	13.81	114377		46966.4	270042	1.11037e+06	1.09973e+06	Peak Found	Not Found	Peak Found	High	High	High	1
FALSE	High	Master Protein	P30085	UMP-CMP kinase OS=Homo sapiens OX=9606 GN=CMPK1 PE=1 SV=3	0	FALSE	19.505	35	5	8	5	196	22.2	5.57	77	5	0	0	0.083	0.470294	5.01573e+06	418609	92.24	96.68	3.514e+06	66366.7	873754	559615	343535	402308	High	Peak Found	High	High	Peak Found	Peak Found	1
FALSE	High	Master Protein	Q96HS1	Serine/threonine-protein phosphatase PGAM5, mitochondrial OS=Homo sapiens OX=9606 GN=PGAM5 PE=1 SV=2	0	FALSE	19.463	27	6	7	6	289	32	8.68	92	6	0	0	6.849	0.21338	611339	4.18692e+06	72.79	23.86	103338	182119	106497	913266	4.85924e+06	4.02388e+06	Peak Found	Peak Found	Peak Found	High	High	High	1
FALSE	High	Master Protein	P04899	Guanine nucleotide-binding protein G(i) subunit alpha-2 OS=Homo sapiens OX=9606 GN=GNAI2 PE=1 SV=3	0	FALSE	19.445	16	4	5	3	355	40.4	5.54	149	4	0	1	0.072	0.322371	2.69798e+06	194534	80.68	26.2	1.51589e+06	49985.8	469996	75466.1	143700	186958	High	Not Found	Peak Found	Peak Found	Peak Found	Peak Found	1
FALSE	High	Master Protein	P10606	Cytochrome c oxidase subunit 5B, mitochondrial OS=Homo sapiens OX=9606 GN=COX5B PE=1 SV=2	0	FALSE	19.429	19	4	10	4	129	13.7	8.81	135	4	0	0	0.675	0.851008	2.6089e+06	1.76202e+06	64.06	22.16	908075	120721	733646	541211	1.54444e+06	2.26056e+06	High	Peak Found	High	High	High	High	1
FALSE	High	Master Protein	Q8TCS8	Polyribonucleotide nucleotidyltransferase 1, mitochondrial OS=Homo sapiens OX=9606 GN=PNPT1 PE=1 SV=2	0	FALSE	19.368	10	6	6	6	783	85.9	7.77	59	6	0	0	3.183	0.353822	386320	1.22967e+06	68.88	20.04	164332	9050.91	67298	377697	881653	1.2618e+06	Peak Found	Peak Found	Peak Found	High	High	High	1
FALSE	High	Master Protein	Q9BRP8	Partner of Y14 and mago OS=Homo sapiens OX=9606 GN=PYM1 PE=1 SV=1	0	FALSE	19.322	17	3	8	3	204	22.6	9.45	90	3	0	0	4.691	0.199584	348326	1.63409e+06	56.68	45.36	121241	12102.3	61453.9	223120	2.01354e+06	1.57046e+06	Peak Found	Peak Found	Peak Found	High	High	High	1
FALSE	High	Master Protein	Q5TCZ1	SH3 and PX domain-containing protein 2A OS=Homo sapiens OX=9606 GN=SH3PXD2A PE=1 SV=1	0	FALSE	19.305	8	7	9	5	1133	125.2	8.9	18	7	0	2	5.001	0.275871	305192	1.52639e+06	78.21	42.02	207710	11165.3	53165.3	468834	2.27804e+06	912946	Peak Found	Not Found	Not Found	High	High	High	1
FALSE	High	Master Protein	Q9H7E2	Tudor domain-containing protein 3 OS=Homo sapiens OX=9606 GN=TDRD3 PE=1 SV=1	0	FALSE	19.297	8	4	5	4	651	73.1	9.23	107	4	0	0	7.463	0.467542	85506.5	638129	91.69	36.38		5236.14	32250.6	100447	708248	613280	Not Found	Peak Found	Peak Found	Peak Found	High	High	1
FALSE	High	Master Protein	Q969H8	Myeloid-derived growth factor OS=Homo sapiens OX=9606 GN=MYDGF PE=1 SV=1	0	FALSE	19.279	21	3	14	3	173	18.8	6.68	325	3	0	0	0.202	0.47453	7.46253e+06	1.50767e+06	67.05	47.44	2.59747e+06	167384	1.38239e+06	815774	1.05518e+06	1.44896e+06	High	Peak Found	High	High	High	High	1
FALSE	High	Master Protein	Q96IU4	Protein ABHD14B OS=Homo sapiens OX=9606 GN=ABHD14B PE=1 SV=1	0	FALSE	19.269	23	3	6	3	210	22.3	6.4	73	3	0	0	0.277	0.744084	2.40645e+06	666869	79.11	15.73	1.05921e+06	26865.5	419210	259351	635742	640901	High	Peak Found	High	Peak Found	High	High	1
FALSE	High	Master Protein	Q96IX5	ATP synthase membrane subunit K, mitochondrial OS=Homo sapiens OX=9606 GN=ATP5MK PE=1 SV=1	0	FALSE	19.235	43	2	6	2	58	6.5	9.76	220	2	0	0	0.578	0.972676	2.1706e+06	1.25404e+06	60.55	7.13	755516	64201.8	378584	367430	1.25404e+06	1.3209e+06	High	Peak Found	Peak Found	High	High	High	1
FALSE	High	Master Protein	Q5JPE7	Nodal modulator 2 OS=Homo sapiens OX=9606 GN=NOMO2 PE=1 SV=1	0	FALSE	19.217	5	6	12	6	1267	139.4	5.76	84	6	0	0	0.501	0.872258	1.53114e+06	767821	65.03	6.22	532942	37222.6	272766	241662	698075	737921	High	Peak Found	High	Peak Found	High	High	1
FALSE	High	Master Protein	P29558	RNA-binding motif, single-stranded-interacting protein 1 OS=Homo sapiens OX=9606 GN=RBMS1 PE=1 SV=3	0	FALSE	19.215	14	3	7	2	406	44.5	8.79	141	3	0	0	46.262	0.141415	10572.5	489104	59.72	64.29	2345.23		2889.92	383272	414626	470058	Peak Found	Not Found	Peak Found	High	Peak Found	High	1
FALSE	High	Master Protein	O75822	Eukaryotic translation initiation factor 3 subunit J OS=Homo sapiens OX=9606 GN=EIF3J PE=1 SV=2	0	FALSE	19.181	16	3	8	3	258	29	4.83	177	3	0	0	0.516	0.143608	3.99637e+06	2.06305e+06	16.16	24.43	1.39101e+06	645949	619738	651481	2.06305e+06	1.26627e+06	High	Peak Found	High	Peak Found	High	High	1
FALSE	High	Master Protein	Q8IWR0	Zinc finger CCCH domain-containing protein 7A OS=Homo sapiens OX=9606 GN=ZC3H7A PE=1 SV=1	0	FALSE	19.103	4	3	5	3	971	110.5	7.3	153	3	0	0	14.175	0.181615	54981	779340	15.9	55.54	17883.2	9143.68	9577.84	78064	779340	932967	Peak Found	Peak Found	Peak Found	Peak Found	High	High	1
FALSE	High	Master Protein	Q99543	DnaJ homolog subfamily C member 2 OS=Homo sapiens OX=9606 GN=DNAJC2 PE=1 SV=4	0	FALSE	19.098	13	6	10	6	621	72	8.7	50	6	0	0	15.168	0.239079	90509	1.37282e+06	87.66	17.45	61296.8	1703.38	15766.9	373083	1.70366e+06	1.31936e+06	Peak Found	Peak Found	Peak Found	High	High	High	1
FALSE	High	Master Protein	Q15404	Ras suppressor protein 1 OS=Homo sapiens OX=9606 GN=RSU1 PE=1 SV=3	0	FALSE	19.079	26	6	17	6	277	31.5	8.65	93	6	0	0	0.606	0.919242	6.64372e+06	4.02478e+06	53.72	6.06	2.31246e+06	255313	1.15795e+06	1.19534e+06	4.02478e+06	4.20225e+06	High	Peak Found	High	High	High	High	1
FALSE	High	Master Protein	Q9UNM6	26S proteasome non-ATPase regulatory subunit 13 OS=Homo sapiens OX=9606 GN=PSMD13 PE=1 SV=2	0	FALSE	19.035	16	6	8	6	376	42.9	5.81	68	6	0	0	0.251	0.608569	4.04027e+06	1.01445e+06	69.32	42.22	1.40629e+06	81192.9	768227	584382	924345	974951	High	Peak Found	High	High	Peak Found	High	1
FALSE	High	Master Protein	Q14669	E3 ubiquitin-protein ligase TRIP12 OS=Homo sapiens OX=9606 GN=TRIP12 PE=1 SV=1	0	FALSE	19.026	5	6	8	6	1992	220.3	8.48	91	6	0	0	23.689	0.330248	43520.9	1.03098e+06	82.05	38.29	29390.4		3907.6	168651	1.25871e+06	990828	Peak Found	Not Found	Peak Found	Peak Found	High	High	1
FALSE	High	Master Protein	O95340	Bifunctional 3'-phosphoadenosine 5'-phosphosulfate synthase 2 OS=Homo sapiens OX=9606 GN=PAPSS2 PE=1 SV=2	0	FALSE	19.01	11	5	6	5	614	69.5	8.03	54	5	0	0	0.604	0.919242	807101	487155	79.64	104.22	347503	8057.47	140599	149631	115053	1.50329e+06	High	Peak Found	Peak Found	Peak Found	Peak Found	High	1
FALSE	High	Master Protein	Q96IZ0	PRKC apoptosis WT1 regulator protein OS=Homo sapiens OX=9606 GN=PAWR PE=1 SV=1	0	FALSE	18.94	21	4	7	4	340	36.5	5.41	65	4	0	0	1.306	0.920139	882881	1.15296e+06	72.57	11.72	864190	92192.3	153800	431220	1.15296e+06	1.10798e+06	High	Peak Found	Peak Found	High	Peak Found	High	1
FALSE	High	Master Protein	Q15369	Elongin-C OS=Homo sapiens OX=9606 GN=ELOC PE=1 SV=1	0	FALSE	18.889	29	2	7	2	112	12.5	4.78	175	2	0	0	0.612	0.953564	2.88211e+06	1.76501e+06	62	12.21	1.06097e+06	82666.7	502072	560715	1.76501e+06	1.38788e+06	High	Peak Found	High	High	High	High	1
FALSE	High	Master Protein	P13693	Translationally-controlled tumor protein OS=Homo sapiens OX=9606 GN=TPT1 PE=1 SV=1	0	FALSE	18.88	16	2	9	2	172	19.6	4.93	139	2	0	0	0.583	0.783852	5.10626e+06	2.97836e+06	99.03	28.72	3.55273e+06	7732.89	889525	1.25906e+06	2.97836e+06	2.22933e+06	High	Peak Found	High	High	High	High	1
FALSE	High	Master Protein	O75475	PC4 and SFRS1-interacting protein OS=Homo sapiens OX=9606 GN=PSIP1 PE=1 SV=1	0	FALSE	18.871	8	3	5	3	530	60.1	9.13	89	3	0	0	100			879262		71.39				270068	744396	2.41505e+06	Not Found	Not Found	Not Found	Peak Found	High	High	1
FALSE	High	Master Protein	Q8IVF7	Formin-like protein 3 OS=Homo sapiens OX=9606 GN=FMNL3 PE=1 SV=3	0	FALSE	18.817	6	5	5	5	1028	117.1	6.65	89	5	0	0	0.253	0.744852	8.91745e+06	2.25531e+06	81.96	65.92	144015	1.18232e+06	1.81582e+06	233461	3.72013e+06	2.16748e+06	Peak Found	Peak Found	Peak Found	High	High	High	1
FALSE	High	Master Protein	P62854	40S ribosomal protein S26 OS=Homo sapiens OX=9606 GN=RPS26 PE=1 SV=3	0	FALSE	18.814	26	2	22	2	115	13	11	42	2	0	0	3.291	0.208826	3.32676e+06	1.09477e+07	48.56	22.67	1.15794e+06	151385	579931	2.31545e+06	1.19084e+07	1.05213e+07	High	Peak Found	High	High	High	High	1
FALSE	High	Master Protein	P31040	Succinate dehydrogenase [ubiquinone] flavoprotein subunit, mitochondrial OS=Homo sapiens OX=9606 GN=SDHA PE=1 SV=2	0	FALSE	18.809	11	4	4	4	664	72.6	7.39	48	4	0	0	0.308	0.618908	927378	285960	82.23	27.64	542967	17100.5	161552	118254	221757	274825	High	Peak Found	Peak Found	Peak Found	High	Peak Found	1
FALSE	High	Master Protein	O43396	Thioredoxin-like protein 1 OS=Homo sapiens OX=9606 GN=TXNL1 PE=1 SV=3	0	FALSE	18.795	21	3	5	3	289	32.2	4.96	58	3	0	0	0.359	0.544225	1.09351e+06	392509	82.19	33.43	732197	30301	190493	153367	392509	237015	High	Peak Found	High	High	Peak Found	Peak Found	1
FALSE	High	Master Protein	P54886	Delta-1-pyrroline-5-carboxylate synthase OS=Homo sapiens OX=9606 GN=ALDH18A1 PE=1 SV=2	0	FALSE	18.784	14	7	9	7	795	87.2	7.12	49	7	0	0	0.228	0.114577	1.19146e+06	271737	39.21	23.57	638967	111269	207556	83465	207552	322519	High	High	High	Peak Found	Peak Found	Peak Found	1
FALSE	High	Master Protein	Q13263	Transcription intermediary factor 1-beta OS=Homo sapiens OX=9606 GN=TRIM28 PE=1 SV=5	0	FALSE	18.769	12	5	8	5	835	88.5	5.77	53	5	0	0	0.616	0.926734	1.38618e+06	854548	62.22	25.2	521506	40017	241477	300470	854548	559104	High	Peak Found	High	High	High	High	1
FALSE	High	Master Protein	Q02218	2-oxoglutarate dehydrogenase, mitochondrial OS=Homo sapiens OX=9606 GN=OGDH PE=1 SV=3	0	FALSE	18.716	8	6	7	6	1023	115.9	6.86	102	6	0	0	0.61	0.793662	1.00233e+06	611463	98.35	69.92	1.22268e+06	60548.8	174608	564850	602133	587652	High	Peak Found	Peak Found	High	Peak Found	High	1
FALSE	High	Master Protein	P30040	Endoplasmic reticulum resident protein 29 OS=Homo sapiens OX=9606 GN=ERP29 PE=1 SV=4	0	FALSE	18.713	24	5	13	5	261	29	7.31	114	5	0	0	0.277	0.478549	6.26626e+06	1.73377e+06	68.3	17.23	2.18108e+06	177033	1.48052e+06	608386	1.73377e+06	1.34176e+06	High	Peak Found	High	High	High	High	1
FALSE	High	Master Protein	Q9UPT8	Zinc finger CCCH domain-containing protein 4 OS=Homo sapiens OX=9606 GN=ZC3H4 PE=1 SV=3	0	FALSE	18.705	8	5	9	5	1303	140.2	6.27	49	5	0	0	80.584	0.126184	15446.2	1.24471e+06	12.87	57.4	4907.34		2947.94	101524	1.34302e+06	1.19624e+06	Peak Found	Not Found	Peak Found	Peak Found	High	High	1
FALSE	High	Master Protein	Q9UKA9	Polypyrimidine tract-binding protein 2 OS=Homo sapiens OX=9606 GN=PTBP2 PE=1 SV=1	0	FALSE	18.649	14	4	10	3	531	57.5	8.66	113	4	0	0	100			616498		13.77				158331	680520	592491	High	Not Found	Not Found	High	High	High	1
FALSE	High	Master Protein	A0A0B4J2D5	Putative glutamine amidotransferase-like class 1 domain-containing protein 3B, mitochondrial OS=Homo sapiens OX=9606 GN=GATD3B PE=5 SV=1	0	FALSE	18.546	21	3	6	3	268	28.1	8.27	94	3	0	0	0.15	0.380877	2.45673e+06	368002	62.54	83.48	1.0703e+06	81248.3	427969	349648	368002	230615	High	Peak Found	High	Peak Found	Peak Found	High	1
FALSE	High	Master Protein	O75347	Tubulin-specific chaperone A OS=Homo sapiens OX=9606 GN=TBCA PE=1 SV=3	0	FALSE	18.541	27	4	9	4	108	12.8	5.29	204	4	0	0	0.314	0.624675	2.45994e+06	772369	81.24	25	1.48679e+06	54022.4	428529	353538	756418	742292	High	Peak Found	High	High	Peak Found	Peak Found	1
FALSE	High	Master Protein	Q01804	OTU domain-containing protein 4 OS=Homo sapiens OX=9606 GN=OTUD4 PE=1 SV=4	0	FALSE	18.505	6	4	6	4	1114	124	6.71	80	4	0	0	8.879	0.112027	61087.6	542407	25.87	49.17	25583.8		8844.22	108926	945798	521285	Peak Found	Not Found	Peak Found	High	High	High	1
FALSE	High	Master Protein	Q9H4A4	Aminopeptidase B OS=Homo sapiens OX=9606 GN=RNPEP PE=1 SV=2	0	FALSE	18.405	13	6	6	6	650	72.5	5.74	62	6	0	0	0.189	0.656061	1.39968e+06	264326	83.74	32.1	687432	11759.6	243828	126657	264326	220824	High	Peak Found	High	Peak Found	Peak Found	Peak Found	1
FALSE	High	Master Protein	Q08379	Golgin subfamily A member 2 OS=Homo sapiens OX=9606 GN=GOLGA2 PE=1 SV=3	0	FALSE	18.383	5	3	5	3	1002	113	5.02	115	3	0	0	14.561	0.107551	104896	1.52736e+06	15.58	8.75	32687.2		20410.8		1.62494e+06	1.37974e+06	Peak Found	Not Found	Peak Found	Not Found	High	High	1
FALSE	High	Master Protein	Q8IV48	3'-5' exoribonuclease 1 OS=Homo sapiens OX=9606 GN=ERI1 PE=1 SV=3	0	FALSE	18.381	13	4	8	4	349	40	6.7	210	4	0	0	45.709	0.33559	57708.4	2.63779e+06	81.57	6.31	38772		5208.1	810206	2.3734e+06	2.56264e+06	Peak Found	Not Found	Peak Found	High	High	High	1
FALSE	High	Master Protein	Q14019	Coactosin-like protein OS=Homo sapiens OX=9606 GN=COTL1 PE=1 SV=3	0	FALSE	18.284	30	4	7	4	142	15.9	5.67	69	4	0	0	0.17	0.525855	3.3676e+06	573898	76.52	65.39	1.71353e+06	66562.2	586645	489074	555674	551550	High	Peak Found	High	Peak Found	Peak Found	High	1
FALSE	High	Master Protein	Q99700	Ataxin-2 OS=Homo sapiens OX=9606 GN=ATXN2 PE=1 SV=2	0	FALSE	18.176	4	4	5	4	1313	140.2	9.57	144	4	0	0	3.047	0.256889	152233	463859	51.02	12.58	52987.4	7230.98	31259.9	142476	399973	495359	Peak Found	Peak Found	Peak Found	High	High	High	1
FALSE	High	Master Protein	Q12792	Twinfilin-1 OS=Homo sapiens OX=9606 GN=TWF1 PE=1 SV=3	0	FALSE	18.155	15	4	5	4	350	40.3	6.96	56	4	0	0	0.199	0.408095	1.03086e+06	204855	79.98	43.13	677182	31121.7	179579	100942	138305	196877	High	Peak Found	High	High	Peak Found	Peak Found	1
FALSE	High	Master Protein	Q15147	1-phosphatidylinositol 4,5-bisphosphate phosphodiesterase beta-4 OS=Homo sapiens OX=9606 GN=PLCB4 PE=1 SV=3	0	FALSE	18.143	5	5	6	5	1175	134.4	6.9	90	5	0	0	7.812		54982.6	429532		89.77	19137.7			116567	1.70873e+06	412806	Peak Found	Not Found	Not Found	Peak Found	High	High	1
FALSE	High	Master Protein	Q8IWE2	Protein NOXP20 OS=Homo sapiens OX=9606 GN=FAM114A1 PE=1 SV=2	0	FALSE	18.142	9	3	3	3	563	60.7	4.68	100	3	0	0	0.122	0.694335	1.53357e+06	187398	87.27	20.31	723214	4190.71	267152	72193.7	157214	180100	High	Peak Found	Peak Found	Peak Found	Peak Found	Peak Found	1
FALSE	High	Master Protein	Q16222	UDP-N-acetylhexosamine pyrophosphorylase OS=Homo sapiens OX=9606 GN=UAP1 PE=1 SV=3	0	FALSE	18.129	11	4	5	4	522	58.7	6.33	69	4	0	0	0.209	0.799069	2.59897e+06	542868	85.44	38.14	904619	9660.24	580457	223656	323286	521728	High	Peak Found	High	Peak Found	Peak Found	Peak Found	1
FALSE	High	Master Protein	P23588	Eukaryotic translation initiation factor 4B OS=Homo sapiens OX=9606 GN=EIF4B PE=1 SV=2	0	FALSE	18.087	8	3	11	3	611	69.1	5.73	135	3	0	0	1.226	0.844194	794672	974477	46.99	22.59	437459	62411.9	138434	199569	974477	969834	High	Peak Found	Peak Found	High	High	High	1
FALSE	High	Master Protein	Q13126	S-methyl-5'-thioadenosine phosphorylase OS=Homo sapiens OX=9606 GN=MTAP PE=1 SV=2	0	FALSE	18.057	20	3	3	3	283	31.2	7.18	62	3	0	0	0.097	0.308996	966557	94045.2	93.48	13.24	851921	29416.6	168377	31653.8	94045.2	75863.8	High	Peak Found	Peak Found	Peak Found	Peak Found	Peak Found	1
FALSE	High	Master Protein	Q8IVL1	Neuron navigator 2 OS=Homo sapiens OX=9606 GN=NAV2 PE=1 SV=3	0	FALSE	18.03	4	5	5	5	2488	268	9.03	30	5	0	0	100			146324		137.05				9114.5	1.06386e+06	140626	Not Found	Not Found	Not Found	Peak Found	High	Peak Found	1
FALSE	High	Master Protein	Q96HH9	GRAM domain-containing protein 2B OS=Homo sapiens OX=9606 GN=GRAMD2B PE=1 SV=1	0	FALSE	18.014	18	5	8	5	432	47.8	7.9	80	5	0	0	8.175	0.18885	147347	1.2046e+06	79.91	47.55	118881	7554.02	25668.2	369996	2.42861e+06	1.03453e+06	Peak Found	Peak Found	Peak Found	Peak Found	High	High	1
FALSE	High	Master Protein	Q9UNF1	Melanoma-associated antigen D2 OS=Homo sapiens OX=9606 GN=MAGED2 PE=1 SV=2	0	FALSE	17.969	15	5	10	5	606	64.9	9.32	103	5	0	0	0.938	0.699552	1.23456e+06	1.15811e+06	51.24	14.26	468792	54467.7	215064	296965	1.28955e+06	1.11301e+06	High	Peak Found	High	Peak Found	High	High	1
FALSE	High	Master Protein	P51858	Hepatoma-derived growth factor OS=Homo sapiens OX=9606 GN=HDGF PE=1 SV=1	0	FALSE	17.854	29	4	8	4	240	26.8	4.73	59	4	0	0	0.444	0.396425	2.93951e+06	1.30568e+06	41.24	24.02	1.06487e+06	168580	512072	281756	1.50378e+06	1.25484e+06	High	Peak Found	High	Peak Found	High	High	1
FALSE	High	Master Protein	Q16630	Cleavage and polyadenylation specificity factor subunit 6 OS=Homo sapiens OX=9606 GN=CPSF6 PE=1 SV=2	0	FALSE	17.836	7	3	6	3	551	59.2	7.15	116	3	0	0	6.08	0.206172	222667	1.35375e+06	64.47	14.93	166936	17720.7	38789.2	415808	1.07133e+06	1.38258e+06	High	Peak Found	Peak Found	High	High	High	1
FALSE	High	Master Protein	Q9UMX5	Neudesin OS=Homo sapiens OX=9606 GN=NENF PE=1 SV=1	0	FALSE	17.774	28	4	7	4	172	18.8	5.69	92	4	0	0	0.758	0.961628	1.99666e+06	1.51265e+06	45.51	37.32	274634	287371	347823	464615	2.2887e+06	1.04676e+06	Peak Found	High	Peak Found	High	High	High	1
FALSE	High	Master Protein	P24043	Laminin subunit alpha-2 OS=Homo sapiens OX=9606 GN=LAMA2 PE=1 SV=4	0	FALSE	17.757	3	6	6	6	3122	343.7	6.4	46	6	0	0	26.46	0.0886278	55974.3	1.48106e+06	13.36	34.96	17721.6		10720	262568	1.80363e+06	1.42339e+06	Peak Found	Not Found	Peak Found	Peak Found	High	High	1
FALSE	High	Master Protein	Q9BX40	Protein LSM14 homolog B OS=Homo sapiens OX=9606 GN=LSM14B PE=1 SV=1	0	FALSE	17.754	14	3	4	3	385	42	9.69	92	3	0	0	16.152	0.266877	42244.6	682334	4.13	70.35	15139.6		7147.4	38022.8	898257	655764	Peak Found	Not Found	Peak Found	Peak Found	High	High	1
FALSE	High	Master Protein	Q71UM5	40S ribosomal protein S27-like OS=Homo sapiens OX=9606 GN=RPS27L PE=1 SV=3	0	FALSE	17.754	29	2	10	2	84	9.5	9.45	208	2	0	0	1.486	0.49383	4.32143e+06	6.42176e+06	56.98	40.8	1504150	151388	788144	1.02084e+06	6.42176e+06	7.79718e+06	High	Peak Found	High	High	High	High	1
FALSE	High	Master Protein	Q13203	Myosin-binding protein H OS=Homo sapiens OX=9606 GN=MYBPH PE=1 SV=4	0	FALSE	17.751	10	3	4	3	477	52	6.73	108	3	0	0	0.313	0.362462	1.40295e+06	439672	10.95	70.66	403981	186011	247538	42908.8	779245	422551	High	Peak Found	High	Peak Found	Peak Found	High	1
FALSE	High	Master Protein	P61020	Ras-related protein Rab-5B OS=Homo sapiens OX=9606 GN=RAB5B PE=1 SV=1	0	FALSE	17.72	23	4	9	2	215	23.7	8.13	115	4	0	0	0.179	0.415417	899857	161266	67.17	27.89	313211	23524	193939	40691.9	226915	154986	High	Peak Found	Peak Found	Peak Found	Peak Found	Peak Found	1
FALSE	High	Master Protein	Q01105	Protein SET OS=Homo sapiens OX=9606 GN=SET PE=1 SV=3	0	FALSE	17.691	13	4	6	4	290	33.5	4.32	98	4	0	0	0.409	0.608085	4.31113e+06	1.76397e+06	67.17	28.17	2.27022e+06	155483	751011	823506	1.76397e+06	1.57032e+06	High	Peak Found	High	High	High	Peak Found	1
FALSE	High	Master Protein	Q8WWY3	U4/U6 small nuclear ribonucleoprotein Prp31 OS=Homo sapiens OX=9606 GN=PRPF31 PE=1 SV=2	0	FALSE	17.679	10	4	5	4	499	55.4	5.78	135	4	0	0	10.159	0.275871	135229	1.37378e+06	85.18	27.1	87253.6	2666.6	23557.2	252689	1.39497e+06	1320285	Peak Found	Peak Found	Peak Found	High	High	High	1
FALSE	High	Master Protein	Q9UI30	Multifunctional methyltransferase subunit TRM112-like protein OS=Homo sapiens OX=9606 GN=TRMT112 PE=1 SV=1	0	FALSE	17.626	22	2	4	2	125	14.2	5.26	185	2	0	0	0.729	0.954241	459189	334592	45.49	41.43	177532	24497.2	79992.1	68391	516439	321563	High	Peak Found	Peak Found	Peak Found	High	High	1
FALSE	High	Master Protein	P48729	Casein kinase I isoform alpha OS=Homo sapiens OX=9606 GN=CSNK1A1 PE=1 SV=2	0	FALSE	17.62	16	5	13	5	337	38.9	9.57	108	5	0	0	23.212	0.525855	74596.2	1.73149e+06	133.02	18.02	148417	1730.26		416115	1.95354e+06	1.66407e+06	High	Peak Found	Not Found	High	High	High	1
FALSE	High	Master Protein	O00425	Insulin-like growth factor 2 mRNA-binding protein 3 OS=Homo sapiens OX=9606 GN=IGF2BP3 PE=1 SV=2	0	FALSE	17.549	6	3	10	1	579	63.7	8.87	200	3	0	0	2.664		23072.2	61467.8		55.06			4019.25		92714	39165.2	Not Found	Not Found	Peak Found	High	High	High	1
FALSE	High	Master Protein	P27635	60S ribosomal protein L10 OS=Homo sapiens OX=9606 GN=RPL10 PE=1 SV=4	0	FALSE	17.548	12	3	10	3	214	24.6	10.08	283	3	0	0	1.659	0.601587	2.21137e+06	3.66777e+06	84.89	20.75	1.64152e+06	69597.8	385227	771224	3.66777e+06	3.57918e+06	High	Peak Found	High	High	High	High	1
FALSE	High	Master Protein	Q5QNW6	Histone H2B type 2-F OS=Homo sapiens OX=9606 GN=H2BC18 PE=1 SV=3	0	FALSE	17.544	26	3	11	3	126	13.9	10.32	222	3	0	0	5.428	0.0886278	1.86239e+06	1.0109e+07	32.66	26.26	768745	146688	324434	1.9819e+06	1.1008e+07	9.71538e+06	Peak Found	Peak Found	Peak Found	High	High	High	1
FALSE	High	Master Protein	O94905	Erlin-2 OS=Homo sapiens OX=9606 GN=ERLIN2 PE=1 SV=1	0	FALSE	17.533	15	4	6	3	339	37.8	5.62	165	4	0	1	0.514	0.926734	924398	475474	67.05	79.66	396625	24193.5	161033	460757	372384	456959	High	Peak Found	Peak Found	High	High	Peak Found	1
FALSE	High	Master Protein	Q86UK7	E3 ubiquitin-protein ligase ZNF598 OS=Homo sapiens OX=9606 GN=ZNF598 PE=1 SV=1	0	FALSE	17.491	7	4	4	4	904	98.6	8.4	45	4	0	0	20.586		18722.1	385411		24.06			3261.44	76278.6	396970	370403	Not Found	Not Found	Peak Found	High	High	High	1
FALSE	High	Master Protein	Q9UPU9	Protein Smaug homolog 1 OS=Homo sapiens OX=9606 GN=SAMD4A PE=1 SV=3	0	FALSE	17.463	9	4	4	4	718	79.4	8.32	79	4	0	0	100			538443		73.83				50257.3	999866	517476	Not Found	Not Found	Not Found	Peak Found	High	Peak Found	1
FALSE	High	Master Protein	Q8IWZ3	Ankyrin repeat and KH domain-containing protein 1 OS=Homo sapiens OX=9606 GN=ANKHD1 PE=1 SV=1	0	FALSE	17.445	3	5	7	3	2542	269.3	5.73	86	5	0	0	100			372097		16.55				92271.1	372097	403834	Not Found	Not Found	Not Found	Peak Found	High	High	1
FALSE	High	Master Protein	P22307	Sterol carrier protein 2 OS=Homo sapiens OX=9606 GN=SCP2 PE=1 SV=2	0	FALSE	17.364	7	4	13	4	547	59	6.89	167	4	0	0	0.289	0.659239	4.98022e+06	1.44115e+06	72.38	53.22	1.93258e+06	83311.9	867569	791801	873312	1.38503e+06	High	Peak Found	High	High	High	High	1
FALSE	High	Master Protein	Q92743	Serine protease HTRA1 OS=Homo sapiens OX=9606 GN=HTRA1 PE=1 SV=1	0	FALSE	17.321	11	5	11	5	480	51.3	7.83	114	5	0	0	0.945	0.909154	3.59094e+06	3.39306e+06	45.77	88.97	510374	476107	714265	172341	7.09623e+06	3.26093e+06	Peak Found	Peak Found	High	High	High	High	1
FALSE	High	Master Protein	Q9Y3A5	Ribosome maturation protein SBDS OS=Homo sapiens OX=9606 GN=SBDS PE=1 SV=4	0	FALSE	17.305	18	5	14	5	250	28.7	8.75	128	5	0	0	0.535	0.645096	4.85223e+06	2.59434e+06	61.45	24.33	1.68891e+06	197767	1.18953e+06	596065	3.19371e+06	2.49331e+06	High	High	High	High	High	High	1
FALSE	High	Master Protein	Q6P5R6	60S ribosomal protein L22-like 1 OS=Homo sapiens OX=9606 GN=RPL22L1 PE=1 SV=2	0	FALSE	17.227	30	2	3	2	122	14.6	9.38	115	2	0	0	16.231	0.131202	64655.7	1.04943e+06	67.45	27.12	44544	3903.71	11263.2	209237	1.04943e+06	1.14742e+06	Peak Found	Peak Found	Peak Found	Peak Found	High	High	1
FALSE	High	Master Protein	Q9BPX6	Calcium uptake protein 1, mitochondrial OS=Homo sapiens OX=9606 GN=MICU1 PE=1 SV=1	0	FALSE	17.161	13	4	10	4	476	54.3	8.41	192	4	0	0	25.48	0.199514	79677.3	2.03019e+06	106.56	47.82	95148.4	2644.08	13880	465970	3.73447e+06	1.95113e+06	Peak Found	Peak Found	Peak Found	High	High	High	1
FALSE	High	Master Protein	Q13526	Peptidyl-prolyl cis-trans isomerase NIMA-interacting 1 OS=Homo sapiens OX=9606 GN=PIN1 PE=1 SV=1	0	FALSE	17.159	30	3	3	3	163	18.2	8.82	87	3	0	0	1.384	0.606482	1.26238e+06	1.74719e+06	52.15	15.43	782709	104009	219910	536655	2.02748e+06	1.42862e+06	High	Peak Found	Peak Found	Peak Found	Peak Found	Peak Found	1
FALSE	High	Master Protein	O00764	Pyridoxal kinase OS=Homo sapiens OX=9606 GN=PDXK PE=1 SV=1	0	FALSE	17.093	14	3	4	3	312	35.1	6.13	81	3	0	0	0.425	0.572566	470487	199860	83.8	56.52	377597	19648.1	81960.2	124926	199860	133392	High	Peak Found	Peak Found	Peak Found	High	Peak Found	1
FALSE	High	Master Protein	Q9Y6G9	Cytoplasmic dynein 1 light intermediate chain 1 OS=Homo sapiens OX=9606 GN=DYNC1LI1 PE=1 SV=3	0	FALSE	17.069	15	5	8	5	523	56.5	6.42	88	5	0	0	2.349	0.390541	596268	1.40075e+06	58.09	26.71	207542	27993.3	147604	262589	1.40075e+06	1.39219e+06	High	Peak Found	Peak Found	High	High	High	1
FALSE	High	Master Protein	Q92597	Protein NDRG1 OS=Homo sapiens OX=9606 GN=NDRG1 PE=1 SV=1	0	FALSE	17.055	16	4	4	4	394	42.8	5.82	56	4	0	0	0.304	0.199514	523707	159072	48.98	50.59	329976	48757.8	91231.3	27707.7	159072	251161	High	Peak Found	Peak Found	Peak Found	Peak Found	Peak Found	1
FALSE	High	Master Protein	P46782	40S ribosomal protein S5 OS=Homo sapiens OX=9606 GN=RPS5 PE=1 SV=4	0	FALSE	17.029	14	2	9	2	204	22.9	9.72	150	2	0	0	1.132	0.688427	909108	1.02954e+06	51.97	79.7	628321	91737.2	158369	1.03419e+06	1.02954e+06	833869	High	Peak Found	Peak Found	High	High	High	1
FALSE	High	Master Protein	Q27J81	Inverted formin-2 OS=Homo sapiens OX=9606 GN=INF2 PE=1 SV=2	0	FALSE	16.999	6	5	8	5	1249	135.5	5.38	48	5	0	0	1.415	0.621116	694739	982760	62.85	10.96	476404	48984.3	121025	337772	982760	848782	High	Peak Found	Peak Found	High	High	High	1
FALSE	High	Master Protein	Q9NR50	Translation initiation factor eIF-2B subunit gamma OS=Homo sapiens OX=9606 GN=EIF2B3 PE=1 SV=1	0	FALSE	16.974	9	3	9	3	452	50.2	6.47	186	3	0	0	7.539	0.270748	301864	2.27577e+06	90.53	31.09	435333	37396.7	52585.6	541894	3.25147e+06	2.18715e+06	Peak Found	Peak Found	Peak Found	High	High	High	1
FALSE	High	Master Protein	Q15843	NEDD8 OS=Homo sapiens OX=9606 GN=NEDD8 PE=1 SV=1	0	FALSE	16.936	35	2	4	2	81	9.1	8.43	68	2	0	0	0.238	0.54355	3.72101e+06	886678	78.18	16.89	1.83606e+06	59870.4	648210	285181	668076	852150	High	Peak Found	High	Peak Found	Peak Found	Peak Found	1
FALSE	High	Master Protein	Q9Y2B0	Protein canopy homolog 2 OS=Homo sapiens OX=9606 GN=CNPY2 PE=1 SV=1	0	FALSE	16.912	16	2	4	2	182	20.6	4.92	177	2	0	0	0.248	0.16477	1.45689e+06	360787	49.63	15.8	380048	366366	253795	126115	298173	346738	High	Peak Found	High	Peak Found	Peak Found	High	1
FALSE	High	Master Protein	Q86TX2	Acyl-coenzyme A thioesterase 1 OS=Homo sapiens OX=9606 GN=ACOT1 PE=1 SV=1	0	FALSE	16.841	15	5	9	5	421	46.2	7.34	65	5	0	0	0.196	0.638536	2.38918e+06	468813	83.38	67.19	1.26883e+06	28266.5	416202	361146	349514	450557	High	Peak Found	High	High	High	High	1
FALSE	High	Master Protein	P43155	Carnitine O-acetyltransferase OS=Homo sapiens OX=9606 GN=CRAT PE=1 SV=5	0	FALSE	16.837	7	3	3	3	626	70.8	8.44	66	3	0	0	2.983	0.13101	254944	760602	35.09	38.14	138380	33801.9	35586.2	226845	760602	1.33021e+06	Peak Found	Peak Found	Peak Found	Peak Found	Peak Found	High	1
FALSE	High	Master Protein	Q92734	Protein TFG OS=Homo sapiens OX=9606 GN=TFG PE=1 SV=2	0	FALSE	16.808	15	3	8	3	400	43.4	5.1	69	3	0	0	0.373	0.601587	2.77728e+06	1.03682e+06	68.59	19.58	966681	82089.1	680057	418540	947609	996441	High	Peak Found	High	High	Peak Found	High	1
FALSE	High	Master Protein	P83731	60S ribosomal protein L24 OS=Homo sapiens OX=9606 GN=RPL24 PE=1 SV=1	0	FALSE	16.774	19	3	15	3	157	17.8	11.25	383	3	0	0	2.406	0.327947	8.82065e+06	2.12268e+07	54	34.42	3.30926e+06	351424	1.53658e+06	3.57392e+06	2.41319e+07	2.04003e+07	High	Peak Found	High	High	High	High	1
FALSE	High	Master Protein	P23743	Diacylglycerol kinase alpha OS=Homo sapiens OX=9606 GN=DGKA PE=1 SV=3	0	FALSE	16.757	8	4	6	4	735	82.6	6.73	55	4	0	0	8.019	0.235167	190750	1.52963e+06	28.11	7.25	81212.9		27165.9	435036	1.52963e+06	1.57396e+06	Peak Found	Not Found	Peak Found	High	High	High	1
FALSE	High	Master Protein	P20340	Ras-related protein Rab-6A OS=Homo sapiens OX=9606 GN=RAB6A PE=1 SV=3	0	FALSE	16.708	24	4	11	3	208	23.6	5.54	158	4	0	0	0.146	0.394159	3.10591e+06	453882	65.24	41.11	1.18723e+06	78655.7	541058	255801	453882	393993	High	High	High	High	Peak Found	Peak Found	1
FALSE	High	Master Protein	A2RTX5	Threonine--tRNA ligase 2, cytoplasmic OS=Homo sapiens OX=9606 GN=TARS3 PE=1 SV=1	0	FALSE	16.706	8	5	6	4	802	92.6	6.05	68	5	0	0	6.909	0.275871	46883.4	323911	7.86	93.35	17252.1		7725.27	41971.5	1.0013e+06	311298	Peak Found	Not Found	Peak Found	Peak Found	High	High	1
FALSE	High	Master Protein	O15347	High mobility group protein B3 OS=Homo sapiens OX=9606 GN=HMGB3 PE=1 SV=4	0	FALSE	16.681	20	3	7	3	200	23	8.37	164	3	0	0	4.994	0.231197	381378	1.90467e+06	65.07	38.22	168561	11457.8	66437.1	357965	2.61371e+06	1.8305e+06	Peak Found	Peak Found	Peak Found	High	High	High	1
FALSE	High	Master Protein	P29144	Tripeptidyl-peptidase 2 OS=Homo sapiens OX=9606 GN=TPP2 PE=1 SV=4	0	FALSE	16.678	4	5	5	5	1249	138.3	6.32	77	5	0	0	0.317	0.588013	1.49102e+06	472002	66.46	11.15	535592	33831.2	259739	157623	472002	394207	High	Peak Found	Peak Found	Peak Found	High	Peak Found	1
FALSE	High	Master Protein	Q96P47	Arf-GAP with GTPase, ANK repeat and PH domain-containing protein 3 OS=Homo sapiens OX=9606 GN=AGAP3 PE=1 SV=2	0	FALSE	16.623	5	3	4	3	875	95	7.97	91	3	0	0	7.717	0.145149	67747.5	522799	10.06	40.74	25322.8		10989.9	75279.5	596288	502441	Peak Found	Not Found	Peak Found	Peak Found	High	High	1
FALSE	High	Master Protein	P50914	60S ribosomal protein L14 OS=Homo sapiens OX=9606 GN=RPL14 PE=1 SV=4	0	FALSE	16.613	11	2	11	2	215	23.4	10.93	253	2	0	0	0.302	0.693588	6.2518e+06	1.88847e+06	57.56	82.79	2176051	230763	1.25215e+06	2.15794e+06	1.88847e+06	1.78928e+06	High	High	High	High	High	High	1
FALSE	High	Master Protein	Q96HE7	ERO1-like protein alpha OS=Homo sapiens OX=9606 GN=ERO1A PE=1 SV=2	0	FALSE	16.583	13	5	5	5	468	54.4	5.68	58	5	0	0	0.202	0.594342	2.49335e+06	503124	73.92	47.6	867855	37668.2	490753	306867	436051	483532	High	Peak Found	High	High	Peak Found	Peak Found	1
FALSE	High	Master Protein	Q15631	Translin OS=Homo sapiens OX=9606 GN=TSN PE=1 SV=1	0	FALSE	16.581	21	4	8	4	228	26.2	6.44	102	4	0	0	6.479	0.275871	2.37136e+06	1.53637e+07	78.1	67.58	1.12988e+06	35293.7	413098	1.92369e+06	1.53637e+07	2.77487e+07	High	Peak Found	High	Peak Found	High	High	1
FALSE	High	Master Protein	Q9BZI7	Regulator of nonsense transcripts 3B OS=Homo sapiens OX=9606 GN=UPF3B PE=1 SV=1	0	FALSE	16.574	11	4	4	4	483	57.7	9.48	86	4	0	0	10.931	0.524341	100522	1.09885e+06	1.64	88.12		13173.7	17716.1	14726.2	1.69991e+06	1.05606e+06	Not Found	Peak Found	Peak Found	Peak Found	High	High	1
FALSE	High	Master Protein	P51571	Translocon-associated protein subunit delta OS=Homo sapiens OX=9606 GN=SSR4 PE=1 SV=1	0	FALSE	16.536	20	3	11	3	173	19	6.15	250	3	0	0	0.95	0.829677	3.04304e+06	2.89206e+06	69.9	48.86	1.46724e+06	81863.9	530106	1.24986e+06	1.36463e+06	2.77944e+06	High	Peak Found	High	High	High	High	1
FALSE	High	Master Protein	P61803	Dolichyl-diphosphooligosaccharide--protein glycosyltransferase subunit DAD1 OS=Homo sapiens OX=9606 GN=DAD1 PE=1 SV=3	0	FALSE	16.519	28	3	5	3	113	12.5	7.08	74	3	0	0	2.492	0.452987	1.14248e+06	2.84699e+06	69.85	79.52	397662	20998.5	201200	1.71219e+06	733714	2.73612e+06	High	Peak Found	High	High	High	Peak Found	1
FALSE	High	Master Protein	Q9H2D6	TRIO and F-actin-binding protein OS=Homo sapiens OX=9606 GN=TRIOBP PE=1 SV=3	0	FALSE	16.511	3	5	8	5	2365	261.2	8.48	57	5	0	0	1.575	0.621086	613002	965672	87.81	63.05	435297	13551.3	106787	296609	394942	1.59954e+06	High	Peak Found	High	High	Peak Found	High	1
FALSE	High	Master Protein	Q9NRX4	14 kDa phosphohistidine phosphatase OS=Homo sapiens OX=9606 GN=PHPT1 PE=1 SV=1	0	FALSE	16.49	26	2	10	2	125	13.8	6.07	82	2	0	0	0.215	0.312727	3.32253e+06	715401	50.12	46.45	1.67506e+06		399602	402915	553070	687543	High	Not Found	High	High	High	High	1
FALSE	High	Master Protein	Q5T5Y3	Calmodulin-regulated spectrin-associated protein 1 OS=Homo sapiens OX=9606 GN=CAMSAP1 PE=1 SV=2	0	FALSE	16.483	6	4	7	4	1602	177.9	6.73	67	4	0	0	16.496	0.108447	54199.6	894094	22.97	46.5	13462.2	7186.08	10794.7	116583	1.08788e+06	859278	Peak Found	Peak Found	Peak Found	High	High	High	1
FALSE	High	Master Protein	Q5TC82	Roquin-1 OS=Homo sapiens OX=9606 GN=RC3H1 PE=1 SV=1	0	FALSE	16.474	6	4	5	3	1133	125.7	7.27	75	4	0	1	26.154	0.171943	44150.6	1.15471e+06	42.14	27.87		4305.17	10457.6	499032	949010	1.10974e+06	Not Found	Peak Found	Peak Found	High	High	Peak Found	1
FALSE	High	Master Protein	A6NHL2	Tubulin alpha chain-like 3 OS=Homo sapiens OX=9606 GN=TUBAL3 PE=1 SV=2	0	FALSE	16.365	6	3	13	1	446	49.9	6.05	254	3	0	0	0.163	0.312776	1.56424e+06	255062	60.46	53.98	699889	58378.1	272495	164040	202096	245130	High	Peak Found	High	Peak Found	Peak Found	Peak Found	1
FALSE	High	Master Protein	P08648	Integrin alpha-5 OS=Homo sapiens OX=9606 GN=ITGA5 PE=1 SV=2	0	FALSE	16.278	6	3	6	3	1049	114.5	5.77	66	3	0	0	0.286	0.735376	698076	199411	91.7	21.09	465294	7637.58	121607	84862.4	199411	183856	High	Peak Found	High	Peak Found	Peak Found	High	1
FALSE	High	Master Protein	O95302	Peptidyl-prolyl cis-trans isomerase FKBP9 OS=Homo sapiens OX=9606 GN=FKBP9 PE=1 SV=2	0	FALSE	16.265	8	4	6	4	570	63	5.08	161	4	0	0	0.044	0.423788	5.69882e+06	249163	73.22	133.45	1.98357e+06	83887.3	1.02939e+06	693900	160096	239461	High	Peak Found	High	High	Peak Found	Peak Found	1
FALSE	High	Master Protein	Q63ZY3	KN motif and ankyrin repeat domain-containing protein 2 OS=Homo sapiens OX=9606 GN=KANK2 PE=1 SV=1	0	FALSE	16.129	7	4	6	4	851	91.1	5.63	74	4	0	0	1.658	0.46723	359208	595634	62.77	23	210121	18789.5	62575.1	167286	827675	572440	High	Peak Found	Peak Found	High	High	High	1
FALSE	High	Master Protein	Q32P44	Echinoderm microtubule-associated protein-like 3 OS=Homo sapiens OX=9606 GN=EML3 PE=1 SV=1	0	FALSE	16.103	6	3	4	3	896	95.1	7.12	94	3	0	0	8.558		43666.2	373674		27.2		5789.5		114775	248646	420558	Not Found	Peak Found	Not Found	High	High	High	1
FALSE	High	Master Protein	P43487	Ran-specific GTPase-activating protein OS=Homo sapiens OX=9606 GN=RANBP1 PE=1 SV=1	0	FALSE	16.102	28	3	6	3	201	23.3	5.29	45	3	0	0	0.199	0.36235	2.54326e+06	504876	58.29	20.86	920700	84322.3	443043	125576	504876	597856	High	Peak Found	High	High	Peak Found	Peak Found	1
FALSE	High	Master Protein	P07108	Acyl-CoA-binding protein OS=Homo sapiens OX=9606 GN=DBI PE=1 SV=2	0	FALSE	16.064	51	3	8	3	87	10	6.57	121	3	0	0	0.214	0.456617	7.42131e+06	1.58664e+06	63.51	23.64	2.73363e+06	198717	1.29281e+06	670534	1.58664e+06	1.34875e+06	High	Peak Found	High	High	High	High	1
FALSE	High	Master Protein	Q9Y277	Voltage-dependent anion-selective channel protein 3 OS=Homo sapiens OX=9606 GN=VDAC3 PE=1 SV=1	0	FALSE	16.009	14	3	8	2	283	30.6	8.66	292	3	0	0	0.891	0.978057	1.0303e+06	918009	68.12	57.06	358613	21354.1	185883	72433.2	920149	882261	High	High	High	Peak Found	High	High	1
FALSE	High	Master Protein	P51452	Dual specificity protein phosphatase 3 OS=Homo sapiens OX=9606 GN=DUSP3 PE=1 SV=1	0	FALSE	15.983	26	4	4	4	185	20.5	7.8	108	4	0	0	0.189	0.206384	1.21038e+06	228528	60.95	33.61	643935	57380	210852	70193.2	229457	112771	High	Peak Found	High	Peak Found	Peak Found	Peak Found	1
FALSE	High	Master Protein	Q02978	Mitochondrial 2-oxoglutarate/malate carrier protein OS=Homo sapiens OX=9606 GN=SLC25A11 PE=1 SV=3	0	FALSE	15.972	17	5	9	5	314	34	9.91	71	5	0	0	1.056	0.671722	1.27791e+06	1.34921e+06	72.03	27.64	629263	31650.7	222615	291736	1.34921e+06	1.61705e+06	High	Peak Found	High	Peak Found	High	High	1
FALSE	High	Master Protein	O75340	Programmed cell death protein 6 OS=Homo sapiens OX=9606 GN=PDCD6 PE=1 SV=1	0	FALSE	15.956	17	3	13	3	191	21.9	5.4	163	3	0	0	1.842	0.4572	1.71205e+06	3.15402e+06	78.86	27.39	595910	15200.6	327338	967585	3.15402e+06	4.73638e+06	High	Peak Found	High	High	High	High	1
FALSE	High	Master Protein	Q3MHD2	Protein LSM12 homolog OS=Homo sapiens OX=9606 GN=LSM12 PE=1 SV=2	0	FALSE	15.946	14	2	7	2	195	21.7	7.74	192	2	0	0	3.057	0.274971	754274	2.30566e+06	7.03	47.86	243956	100006	140573	383187	3.49518e+06	2.21587e+06	High	Peak Found	High	High	High	High	1
FALSE	High	Master Protein	Q5JRX3	Presequence protease, mitochondrial OS=Homo sapiens OX=9606 GN=PITRM1 PE=1 SV=3	0	FALSE	15.922	5	4	4	4	1037	117.3	6.92	63	4	0	0	0.174	0.638536	1.2862e+06	223637	81.96	42.17	552108	9133.68	224060	105078	143881	214929	High	Peak Found	High	Peak Found	Peak Found	Peak Found	1
FALSE	High	Master Protein	Q9BZQ8	Protein Niban 1 OS=Homo sapiens OX=9606 GN=NIBAN1 PE=1 SV=1	0	FALSE	15.916	5	3	3	3	928	103.1	4.78	83	3	0	0	0.171	0.329133	895434	153301	59.91	39.1	489849		99248.4	62542.4		110922	High	Not Found	Peak Found	Peak Found	Not Found	Peak Found	1
FALSE	High	Master Protein	Q9H8Y5	Ankyrin repeat and zinc finger domain-containing protein 1 OS=Homo sapiens OX=9606 GN=ANKZF1 PE=1 SV=1	0	FALSE	15.909	9	4	6	4	726	80.9	8.41	43	4	0	0	3.825	0.312776	293322	1.12207e+06	32.55	46.99	80765.6		64592.4	126070	1.15674e+06	1.07838e+06	Peak Found	Not Found	Peak Found	High	High	High	1
FALSE	High	Master Protein	Q9H0U3	Magnesium transporter protein 1 OS=Homo sapiens OX=9606 GN=MAGT1 PE=1 SV=1	0	FALSE	15.877	10	3	6	3	335	38	9.63	222	3	0	0	20.74	0.180958	159901	3.31633e+06	88.3	57.18	123103	4485.09	27855.2	407030	4.99326e+06	3.18719e+06	Peak Found	Peak Found	Peak Found	High	High	High	1
FALSE	High	Master Protein	Q96KP1	Exocyst complex component 2 OS=Homo sapiens OX=9606 GN=EXOC2 PE=1 SV=1	0	FALSE	15.86	8	6	10	6	924	104	6.9	60	6	0	0	2.59	0.202615	658350	1.70529e+06	38.34	12.05	285592	47451.7	114686	615451	1.59154e+06	1.63888e+06	Peak Found	Peak Found	Peak Found	High	High	High	1
FALSE	High	Master Protein	Q96EP5	DAZ-associated protein 1 OS=Homo sapiens OX=9606 GN=DAZAP1 PE=1 SV=1	0	FALSE	15.764	8	2	6	2	407	43.4	8.56	169	2	0	0	9.425	0.0186119	375938	3.54309e+06	11.74	7.03	131409	49843.9	53132.8	1.08827e+06	3.27211e+06	3.62078e+06	High	Peak Found	Peak Found	High	High	High	1
FALSE	High	Master Protein	O43432	Eukaryotic translation initiation factor 4 gamma 3 OS=Homo sapiens OX=9606 GN=EIF4G3 PE=1 SV=2	0	FALSE	15.761	3	5	13	2	1585	176.5	5.38	201	5	0	0	1.27	0.491144	91285.3	115934	2.11	79.16	32250.5		15667	33271.5	395106	111419	High	Not Found	Peak Found	Peak Found	High	High	1
FALSE	High	Master Protein	P15170	Eukaryotic peptide chain release factor GTP-binding subunit ERF3A OS=Homo sapiens OX=9606 GN=GSPT1 PE=1 SV=1	0	FALSE	15.696	11	4	4	4	499	55.7	5.62	50	4	0	0	0.17	0.608034	1.45073e+06	246423	82.3	36.87	715589	15178.6	252721	136568	244499	236827	High	Peak Found	High	Peak Found	Peak Found	Peak Found	1
FALSE	High	Master Protein	P21399	Cytoplasmic aconitate hydratase OS=Homo sapiens OX=9606 GN=ACO1 PE=1 SV=3	0	FALSE	15.636	8	4	6	4	889	98.3	6.68	75	4	0	0	0.432	0.467542	1.3398e+06	578396	59.35	66.18	729384		149225	310178	215195	555873	High	Not Found	Peak Found	High	Peak Found	High	1
FALSE	High	Master Protein	P08590	Myosin light chain 3 OS=Homo sapiens OX=9606 GN=MYL3 PE=1 SV=3	0	FALSE	15.589	15	3	15	1	195	21.9	5.1	196	3	0	0	0.475	0.600966	121138	57586.6	24.22	90.76	42164.3	20593.4	16631.5	11097.1	199249	55344.1	High	Peak Found	Peak Found	Peak Found	Peak Found	Peak Found	1
FALSE	High	Master Protein	O76094	Signal recognition particle subunit SRP72 OS=Homo sapiens OX=9606 GN=SRP72 PE=1 SV=3	0	FALSE	15.504	11	5	7	5	671	74.6	9.26	73	5	0	0	0.997	0.643955	1.00164e+06	998456	80.59	27.05	376471	6767.23	174489	186688	998456	1.00017e+06	High	Peak Found	High	Peak Found	High	High	1
FALSE	High	Master Protein	Q96S97	Myeloid-associated differentiation marker OS=Homo sapiens OX=9606 GN=MYADM PE=1 SV=2	0	FALSE	15.498	7	1	6	1	322	35.3	8.15	188	1	0	0	1.376	0.613743	449697	618676	46.82	21.67	220796		55535.2	169264	618676	795579	High	Not Found	Peak Found	High	High	High	1
FALSE	High	Master Protein	Q9BSD7	Cancer-related nucleoside-triphosphatase OS=Homo sapiens OX=9606 GN=NTPCR PE=1 SV=1	0	FALSE	15.464	23	3	9	3	190	20.7	9.54	101	3	0	0	8.99		132412	1.19041e+06		11.16			23066.6	426007	1.12185e+06	1.14406e+06	Not Found	Not Found	Peak Found	High	High	High	1
FALSE	High	Master Protein	P61604	10 kDa heat shock protein, mitochondrial OS=Homo sapiens OX=9606 GN=HSPE1 PE=1 SV=2	0	FALSE	15.455	42	4	17	4	102	10.9	8.92	264	4	0	0	0.279	0.559588	1.10482e+07	3.07874e+06	67.92	40.22	3.84552e+06	257047	2.2389e+06	1.54878e+06	2.32953e+06	2.95885e+06	High	High	High	High	High	High	1
FALSE	High	Master Protein	P63027	Vesicle-associated membrane protein 2 OS=Homo sapiens OX=9606 GN=VAMP2 PE=1 SV=3	0	FALSE	15.434	28	2	8	1	116	12.7	8.13	126	2	0	1	0.277	0.453157	1.94965e+06	539946	58.44	27.63	770011	68722.2	339634	234394	449481	518920	High	Peak Found	Peak Found	Peak Found	Not Found	Peak Found	1
FALSE	High	Master Protein	O14818	Proteasome subunit alpha type-7 OS=Homo sapiens OX=9606 GN=PSMA7 PE=1 SV=1	0	FALSE	15.421	23	4	6	4	248	27.9	8.46	65	4	0	0	0.136	0.206053	2.43936e+06	331749	23.68	71.42	849063	328438	273811	277779	254704	318830	High	High	High	Peak Found	Peak Found	Peak Found	1
FALSE	High	Master Protein	P58546	Myotrophin OS=Homo sapiens OX=9606 GN=MTPN PE=1 SV=2	0	FALSE	15.391	25	2	9	2	118	12.9	5.52	129	2	0	0	0.331	0.506022	5.22431e+06	1.72816e+06	63.64	3.62	1.81842e+06	171747	1.17647e+06	519646	1.72816e+06	1.74407e+06	High	Peak Found	High	High	High	High	1
FALSE	High	Master Protein	P10644	cAMP-dependent protein kinase type I-alpha regulatory subunit OS=Homo sapiens OX=9606 GN=PRKAR1A PE=1 SV=1	0	FALSE	15.386	13	4	5	4	381	43	5.35	59	4	0	0	0.385	0.70892	756270	291149	104.04	22.61	720736	11300.4	131744	108556	222741	279811	High	Peak Found	High	Peak Found	Peak Found	Peak Found	1
FALSE	High	Master Protein	P40222	Alpha-taxilin OS=Homo sapiens OX=9606 GN=TXLNA PE=1 SV=3	0	FALSE	15.269	14	4	6	4	546	61.9	6.52	71	4	0	0	2.969	0.467542	415520	1.23381e+06	83.31	38.36	163744	1742.72	72384.7	378969	581021	1.25377e+06	High	Peak Found	Peak Found	High	High	High	1
FALSE	High	Master Protein	P61221	ATP-binding cassette sub-family E member 1 OS=Homo sapiens OX=9606 GN=ABCE1 PE=1 SV=1	0	FALSE	15.241	9	4	8	4	599	67.3	8.34	87	4	0	0	0.832	0.391751	1.331e+06	1.10707e+06	22.05	7.44	463279	159697	315314	355888	1.10707e+06	961027	Peak Found	Peak Found	High	High	High	High	1
FALSE	High	Master Protein	Q96JJ3	Engulfment and cell motility protein 2 OS=Homo sapiens OX=9606 GN=ELMO2 PE=1 SV=2	0	FALSE	15.218	10	6	9	6	720	82.6	5.9	52	6	0	0	5.706	0.105054	114252	651936	14.28	11.42	44007.8		17985.3	173090	651936	681245	Peak Found	Not Found	Peak Found	High	High	High	1
FALSE	High	Master Protein	Q5BJH7	Protein YIF1B OS=Homo sapiens OX=9606 GN=YIF1B PE=1 SV=1	0	FALSE	15.215	12	2	4	2	314	34.4	9.16	172	2	0	0	1.958	0.45034	264972	518703	65.53	52.66	100351	6562.65	46158.9	72309.7	518703	740234	Peak Found	Peak Found	Peak Found	Peak Found	High	High	1
FALSE	High	Master Protein	Q9UHV9	Prefoldin subunit 2 OS=Homo sapiens OX=9606 GN=PFDN2 PE=1 SV=1	0	FALSE	15.204	27	3	4	3	154	16.6	6.58	107	3	0	0	0.422	0.587646	2.065e+06	872149	58.81	6.57	718761	73822.9	420721	267883	833728	911109	High	Peak Found	Peak Found	High	High	Peak Found	1
FALSE	High	Master Protein	P06746	DNA polymerase beta OS=Homo sapiens OX=9606 GN=POLB PE=1 SV=3	0	FALSE	15.201	19	4	8	4	335	38.2	8.95	25	4	0	0	12.902	0.218471	74521.5	961503	91.54	42.56	59037.3	9880.47	2364.96	295329	1.8484e+06	874229	Peak Found	Peak Found	Peak Found	High	High	High	1
FALSE	High	Master Protein	Q9BUT1	3-hydroxybutyrate dehydrogenase type 2 OS=Homo sapiens OX=9606 GN=BDH2 PE=1 SV=2	0	FALSE	15.196	16	3	5	3	245	26.7	7.65	198	3	0	0	0.358	0.572566	1.19134e+06	426645	66.15	51.62	491225	31100.7	207535	64830	656369	410031	High	Peak Found	High	Peak Found	High	High	1
FALSE	High	Master Protein	Q9HAU5	Regulator of nonsense transcripts 2 OS=Homo sapiens OX=9606 GN=UPF2 PE=1 SV=1	0	FALSE	15.142	4	5	8	5	1272	147.7	5.69	42	5	0	0	11.376	0.166754	96761.5	1.10073e+06	31.24	71.07	33679.6	7081.12	17450.6	123302	2.09875e+06	1.05787e+06	Peak Found	Peak Found	Peak Found	High	High	High	1
FALSE	High	Master Protein	O43169	Cytochrome b5 type B OS=Homo sapiens OX=9606 GN=CYB5B PE=1 SV=3	0	FALSE	15.092	31	2	2	2	150	16.7	4.97	75	2	0	0	0.584		551582	321955	91.51		422678	11770.1	96087.2	98889.5			High	Peak Found	Peak Found	Peak Found	Not Found	Not Found	1
FALSE	High	Master Protein	P13611	Versican core protein OS=Homo sapiens OX=9606 GN=VCAN PE=1 SV=3	0	FALSE	15.05	2	4	7	4	3396	372.6	4.51	108	4	0	0	0.626	0.783091	1.40576e+06	880704	45.83	18.22	495356	69828.4	244888	319679	719963	846409	High	Peak Found	High	High	High	High	1
FALSE	High	Master Protein	P31949	Protein S100-A11 OS=Homo sapiens OX=9606 GN=S100A11 PE=1 SV=2	0	FALSE	15.027	15	1	7	1	105	11.7	7.12	400	1	0	0	0.082	0.415457	3.33903e+07	2.72425e+06	75.28	29.31	1.16221e+07	452531	6.60317e+06	836761	2.70864e+06	4.20588e+06	High	High	High	High	Peak Found	Peak Found	1
FALSE	High	Master Protein	P09913	Interferon-induced protein with tetratricopeptide repeats 2 OS=Homo sapiens OX=9606 GN=IFIT2 PE=1 SV=1	0	FALSE	15.013	6	2	4	2	472	54.6	6.76	118	2	0	0	26.906	0.539997	33051.9	889298	76.85	85.19	6257.49		10585.5	289149	10782.1	854668	Peak Found	Not Found	Peak Found	High	Peak Found	High	1
FALSE	High	Master Protein	Q15819	Ubiquitin-conjugating enzyme E2 variant 2 OS=Homo sapiens OX=9606 GN=UBE2V2 PE=1 SV=4	0	FALSE	14.976	25	3	6	1	145	16.4	8.09	174	3	0	0	0.169	0.26373	508284	86087.7	15.48	76.24	197475		79326.5	84164.8	77239.2	82735.4	High	Not Found	Peak Found	Peak Found	High	Peak Found	1
FALSE	High	Master Protein	P10599	Thioredoxin OS=Homo sapiens OX=9606 GN=TXN PE=1 SV=3	0	FALSE	14.96	34	3	9	3	105	11.7	4.92	217	3	0	0	0.336	0.302286	2.24204e+07	7.53511e+06	45.58	27.62	7.80381e+06	1.19614e+06	4.35286e+06	2.65339e+06	4.8702e+06	7.24169e+06	High	High	High	High	High	Peak Found	1
FALSE	High	Master Protein	P45378	Troponin T, fast skeletal muscle OS=Homo sapiens OX=9606 GN=TNNT3 PE=1 SV=3	0	FALSE	14.956	13	3	7	3	269	31.8	5.9	162	3	0	0	1.407	0.31808	1.35878e+06	1.91155e+06	35.73	26.26	238414	191175	236704	540783	2.81001e+06	1.83711e+06	Peak Found	High	High	High	High	High	1
FALSE	High	Master Protein	O95985	DNA topoisomerase 3-beta-1 OS=Homo sapiens OX=9606 GN=TOP3B PE=1 SV=1	0	FALSE	14.954	5	3	5	3	862	96.6	8.12	71	3	0	0	100			511413		51.97				53472	511413	566942	Not Found	Not Found	Not Found	Peak Found	High	High	1
FALSE	High	Master Protein	O14874	[3-methyl-2-oxobutanoate dehydrogenase [lipoamide]] kinase, mitochondrial OS=Homo sapiens OX=9606 GN=BCKDK PE=1 SV=2	0	FALSE	14.947	11	3	5	3	412	46.3	8.82	74	3	0	0	13.625	0.119612	72514.8	987984	46.31	15.38	26759.4	3651.37	12632.3	232924	1.0167e+06	949511	Peak Found	Peak Found	Peak Found	Peak Found	High	High	1
FALSE	High	Master Protein	P15259	Phosphoglycerate mutase 2 OS=Homo sapiens OX=9606 GN=PGAM2 PE=1 SV=3	0	FALSE	14.943	17	3	10	1	253	28.7	8.88	94	3	0	0	0.01		96026.8		94.38		74835.5	5686.4					High	Peak Found	Not Found	Not Found	Not Found	Not Found	1
FALSE	High	Master Protein	Q9UBG0	C-type mannose receptor 2 OS=Homo sapiens OX=9606 GN=MRC2 PE=1 SV=2	0	FALSE	14.928	2	2	5	2	1479	166.6	5.83	149	2	0	0	0.163	0.524341	2.55394e+06	416614	72.34	70.37	1026394	44623.7	444904	340595	416614	303178	High	Peak Found	High	High	Peak Found	Peak Found	1
FALSE	High	Master Protein	P19237	Troponin I, slow skeletal muscle OS=Homo sapiens OX=9606 GN=TNNI1 PE=1 SV=3	0	FALSE	14.905	13	2	10	2	187	21.7	9.58	52	2	0	0	0.206	0.613743	3.66557e+06	754772	61.18	119.1	1.77771e+06	486002	195429	1.66358e+06	754772	644146	High	High	Peak Found	High	Peak Found	Peak Found	1
FALSE	High	Master Protein	Q9H987	Synaptopodin 2-like protein OS=Homo sapiens OX=9606 GN=SYNPO2L PE=1 SV=3	0	FALSE	14.894	6	3	3	3	977	102.4	9.74	78	3	0	0	2.288	0.58526	176222	403198	22.14	93.84	68505.4	16620.3	30698.4	27579.7	1.02e+06	387497	Peak Found	Peak Found	Peak Found	Peak Found	High	Peak Found	1
FALSE	High	Master Protein	O94875	Sorbin and SH3 domain-containing protein 2 OS=Homo sapiens OX=9606 GN=SORBS2 PE=1 SV=3	0	FALSE	14.889	6	5	6	5	1100	124	8.31	26	5	0	0	0.938	0.984801	1.07746e+06	1.01078e+06	30.49	13.43	413389	83755.6	187697	314261	1.01078e+06	766630	High	Peak Found	Peak Found	High	High	Peak Found	1
FALSE	High	Master Protein	P46778	60S ribosomal protein L21 OS=Homo sapiens OX=9606 GN=RPL21 PE=1 SV=2	0	FALSE	14.878	16	2	7	2	160	18.6	10.49	75	2	0	0	0.454	0.841649	3.40313e+06	1.54634e+06	76.93	31.73	1.5303e+06	49481.3	592835	474963	903583	1.68963e+06	High	Peak Found	High	High	High	Peak Found	1
FALSE	High	Master Protein	Q99733	Nucleosome assembly protein 1-like 4 OS=Homo sapiens OX=9606 GN=NAP1L4 PE=1 SV=1	0	FALSE	14.838	7	2	5	1	375	42.8	4.69	116	2	0	0	0.247	0.330248	845093	208616	54.81	39.59	322781	33165.2	147218	36951	281016	200492	High	Peak Found	Peak Found	Peak Found	High	Peak Found	1
FALSE	High	Master Protein	O75363	Breast carcinoma-amplified sequence 1 OS=Homo sapiens OX=9606 GN=BCAS1 PE=1 SV=2	0	FALSE	14.807	7	3	9	3	584	61.7	5.1	65	3	0	0	0.614	0.656849	1.38022e+06	847704	17.27	72.76	480412	140560	261049	260375	2.03733e+06	458057	High	Peak Found	High	Peak Found	High	High	1
FALSE	High	Master Protein	Q6IAA8	Ragulator complex protein LAMTOR1 OS=Homo sapiens OX=9606 GN=LAMTOR1 PE=1 SV=2	0	FALSE	14.8	35	3	5	3	161	17.7	5.15	87	3	0	0	0.278	0.519092	1.0392e+06	289101	77.8	38.28	621418	28028.2	181032	142180	222067	277843	High	Peak Found	Peak Found	High	Peak Found	High	1
FALSE	High	Master Protein	Q9HAK2	Transcription factor COE2 OS=Homo sapiens OX=9606 GN=EBF2 PE=1 SV=4	0	FALSE	14.796	7	3	5	3	575	62.6	9.06	108	3	0	0	3.805	0.635065	100424	382160	126.63	63.73	8211.25		74470.9	79168.4	382160	828339	Peak Found	Not Found	Peak Found	High	High	High	1
FALSE	High	Master Protein	P46926	Glucosamine-6-phosphate isomerase 1 OS=Homo sapiens OX=9606 GN=GNPDA1 PE=1 SV=1	0	FALSE	14.793	21	4	5	4	289	32.6	6.92	72	4	0	0	0.181	0.696674	903321	163276	103.1	38.8	754044	5415.3	157361	90699.6	163276	147571	High	Peak Found	High	Peak Found	Peak Found	Peak Found	1
FALSE	High	Master Protein	P15289	Arylsulfatase A OS=Homo sapiens OX=9606 GN=ARSA PE=1 SV=3	0	FALSE	14.783	8	3	4	3	507	53.6	6.07	80	3	0	0	0.205	0.328583	938186	192557	55.46	42.15	385572	38407.8	163435	105520	192557	154020	High	Peak Found	Peak Found	High	Peak Found	Peak Found	1
FALSE	High	Master Protein	Q8IUG5	Unconventional myosin-XVIIIb OS=Homo sapiens OX=9606 GN=MYO18B PE=1 SV=2	0	FALSE	14.773	2	4	5	4	2567	285	6.86	78	4	0	0	5.027	0.222485	111617	561126	34.29	67.51	38850.1	8970.34	24411	72552.3	1.06984e+06	539275	Peak Found	Peak Found	Peak Found	Peak Found	High	High	1
FALSE	High	Master Protein	P09417	Dihydropteridine reductase OS=Homo sapiens OX=9606 GN=QDPR PE=1 SV=2	0	FALSE	14.771	25	4	5	4	244	25.8	7.37	28	4	0	0	0.164	0.176153	4.00053e+06	654257	58.09	46.92	577353	530413	1.09454e+06	100750	923029	628780	High	Peak Found	High	Peak Found	Peak Found	Peak Found	1
FALSE	High	Master Protein	P61758	Prefoldin subunit 3 OS=Homo sapiens OX=9606 GN=VBP1 PE=1 SV=4	0	FALSE	14.706	17	3	5	3	197	22.6	7.11	114	3	0	0	0.394	0.893966	1.02053e+06	401946	66.81	110.75	463031	29237.6	177779	123459	1.94438e+06	211521	High	Peak Found	Peak Found	High	High	Peak Found	1
FALSE	High	Master Protein	Q9GZQ8	Microtubule-associated proteins 1A/1B light chain 3B OS=Homo sapiens OX=9606 GN=MAP1LC3B PE=1 SV=3	0	FALSE	14.681	17	2	15	1	125	14.7	8.94	224	2	0	1	8.161	0.123521	5.13481e+06	4.19044e+07	39.35	10.77	2.05764e+06	333627	894499	1.28711e+07	3.74077e+07	4.46263e+07	High	Peak Found	Peak Found	High	High	High	1
FALSE	High	Master Protein	P23229	Integrin alpha-6 OS=Homo sapiens OX=9606 GN=ITGA6 PE=1 SV=5	0	FALSE	14.666	6	4	6	4	1130	126.5	6.61	57	4	0	0	0.238	0.327836	560454	133545	71.98	60.43	369814	25730.5	97632.8	41018.7	233762	59293.9	High	Peak Found	Peak Found	High	High	Peak Found	1
FALSE	High	Master Protein	O95084	Serine protease 23 OS=Homo sapiens OX=9606 GN=PRSS23 PE=1 SV=1	0	FALSE	14.662	14	3	5	3	383	43	9.42	51	3	0	0	100			1.22452e+06		30.97				223390	1.22452e+06	1.3362e+06	Not Found	Not Found	Not Found	High	High	High	1
FALSE	High	Master Protein	P62942	Peptidyl-prolyl cis-trans isomerase FKBP1A OS=Homo sapiens OX=9606 GN=FKBP1A PE=1 SV=2	0	FALSE	14.654	25	2	6	2	108	11.9	8.16	262	2	0	0	0.33	0.91418	2.80786e+06	926930	66.72	111.87	1162567	71532.9	489137	1.58644e+06	926930	647766	High	Peak Found	High	High	High	High	1
FALSE	High	Master Protein	Q9Y5L4	Mitochondrial import inner membrane translocase subunit Tim13 OS=Homo sapiens OX=9606 GN=TIMM13 PE=1 SV=1	0	FALSE	14.647	37	3	8	3	95	10.5	8.18	120	3	0	0	0.557	0.619476	1.98527e+06	1.10649e+06	53.41	29.8	691007	110874	496173	292426	1.65372e+06	1.0634e+06	High	Peak Found	High	High	High	High	1
FALSE	High	Master Protein	Q53GL0	Pleckstrin homology domain-containing family O member 1 OS=Homo sapiens OX=9606 GN=PLEKHO1 PE=1 SV=2	0	FALSE	14.63	15	4	5	4	409	46.2	8.82	55	4	0	0	3.224	0.33559	149215	481045	73.62	83.37	61200.2	2437.33	25993.8	68856.1	1.2837e+06	462313	Peak Found	Peak Found	Peak Found	Peak Found	High	High	1
FALSE	High	Master Protein	P55036	26S proteasome non-ATPase regulatory subunit 4 OS=Homo sapiens OX=9606 GN=PSMD4 PE=1 SV=1	0	FALSE	14.61	9	2	5	2	377	40.7	4.79	58	2	0	0	0.268	0.0886278	1.15039e+06	308736	5.76	4.62	417068		192397	98531.5	292503	296714	High	Not Found	Peak Found	High	High	Peak Found	1
FALSE	High	Master Protein	P26022	Pentraxin-related protein PTX3 OS=Homo sapiens OX=9606 GN=PTX3 PE=1 SV=3	0	FALSE	14.604	9	3	7	3	381	41.9	5.01	160	3	0	0	0.423	0.689451	1.33451e+06	563871	82.81	68.55	464499	14710.5	340955	173195	98474.9	646893	High	Peak Found	High	Peak Found	Peak Found	High	1
FALSE	High	Master Protein	Q07955	Serine/arginine-rich splicing factor 1 OS=Homo sapiens OX=9606 GN=SRSF1 PE=1 SV=2	0	FALSE	14.573	24	5	9	5	248	27.7	10.36	97	5	0	0	4.145	0.314976	1.04674e+06	4.33886e+06	66.01	60.65	478582	31543	182345	433189	6.20434e+06	4.1699e+06	High	Peak Found	Peak Found	Peak Found	High	High	1
FALSE	High	Master Protein	P24539	ATP synthase F(0) complex subunit B1, mitochondrial OS=Homo sapiens OX=9606 GN=ATP5PB PE=1 SV=2	0	FALSE	14.542	23	5	5	5	256	28.9	9.36	46	5	0	0	2.218	0.366355	1.46201e+06	3.24307e+06	72.18	60.19	508877	35105.4	356201	2.37958e+06	3.24307e+06	2.63741e+06	High	Peak Found	High	High	Peak Found	Peak Found	1
FALSE	High	Master Protein	P04181	Ornithine aminotransferase, mitochondrial OS=Homo sapiens OX=9606 GN=OAT PE=1 SV=1	0	FALSE	14.519	13	4	5	4	439	48.5	7.03	79	4	0	0	0.404	0.721926	990259	400190	87.39	76.62	615838	13630.6	172506	228955	106507	384606	High	Peak Found	Peak Found	High	Peak Found	Peak Found	1
FALSE	High	Master Protein	Q96CV9	Optineurin OS=Homo sapiens OX=9606 GN=OPTN PE=1 SV=3	0	FALSE	14.513	5	2	2	2	577	65.9	5.17	115	2	0	0	0.26		414869	107730	93.24		319293	7630.62	72271.4	33089.6			High	Peak Found	Peak Found	Peak Found	Not Found	Not Found	1
FALSE	High	Master Protein	O95394	Phosphoacetylglucosamine mutase OS=Homo sapiens OX=9606 GN=PGM3 PE=1 SV=1	0	FALSE	14.512	9	4	6	4	542	59.8	6.25	68	4	0	0	0.088	0.396442	1.95909e+06	172389	71.73	107.89	681897	35264.8	389774	153380	15126.4	165676	High	Peak Found	High	Peak Found	Peak Found	Peak Found	1
FALSE	High	Master Protein	Q96JY6	PDZ and LIM domain protein 2 OS=Homo sapiens OX=9606 GN=PDLIM2 PE=1 SV=1	0	FALSE	14.507	12	3	8	3	352	37.4	8.72	191	3	0	0	0.209	0.656061	1.96349e+06	411297	77.88	47.88	722177	18834.4	342045	209740	256951	395281	High	Peak Found	High	High	High	High	1
FALSE	High	Master Protein	O60784	Target of Myb protein 1 OS=Homo sapiens OX=9606 GN=TOM1 PE=1 SV=2	0	FALSE	14.499	11	4	4	4	492	53.8	4.7	42	4	0	0	0.196	0.352556	909637	178138	57.4	14.21	316615	32251.7	172588	66208.3	178138	158065	High	Peak Found	High	Peak Found	Peak Found	Peak Found	1
FALSE	High	Master Protein	Q9BY77	Polymerase delta-interacting protein 3 OS=Homo sapiens OX=9606 GN=POLDIP3 PE=1 SV=2	0	FALSE	14.477	12	3	7	3	421	46.1	9.99	117	3	0	0	41.568		18200.1	756539		36.97	6334.87			165222	1.12859e+06	727079	Peak Found	Not Found	Not Found	High	High	High	1
FALSE	High	Master Protein	P62805	Histone H4 OS=Homo sapiens OX=9606 GN=H4C1 PE=1 SV=2	0	FALSE	14.471	41	4	4	4	103	11.4	11.36	62	4	0	0	0.573	0.415417	1.28533e+06	736579	6.1	34.79	452863	154062	223907	226243	1219093	633764	High	High	High	Peak Found	High	Peak Found	1
FALSE	High	Master Protein	P20929	Nebulin OS=Homo sapiens OX=9606 GN=NEB PE=1 SV=5	0	FALSE	14.46	2	3	4	3	6669	772.4	9.07	91	3	0	0	4.259	0.470938	77639.6	330697	27.03	75.16	26514.9	10293.9	20827.5	22963.3	556393	317819	Peak Found	Peak Found	Peak Found	Peak Found	High	High	1
FALSE	High	Master Protein	Q9NP81	Serine--tRNA ligase, mitochondrial OS=Homo sapiens OX=9606 GN=SARS2 PE=1 SV=1	0	FALSE	14.398	11	3	4	3	518	58.2	8.13	33	3	0	0	3.653	0.323292	174912	639026	73.31	23.52	82462	3682.92	30470.2	287399	632931	614142	Peak Found	Peak Found	Peak Found	High	High	High	1
FALSE	High	Master Protein	Q8TDX7	Serine/threonine-protein kinase Nek7 OS=Homo sapiens OX=9606 GN=NEK7 PE=1 SV=1	0	FALSE	14.365	11	2	5	2	302	34.5	8.25	101	2	0	0	0.668	0.958468	543495	362838	73.47	23.57	305916	16356.8	94678.5	89857.5	362838	449704	High	Peak Found	High	Peak Found	High	High	1
FALSE	High	Master Protein	P51572	B-cell receptor-associated protein 31 OS=Homo sapiens OX=9606 GN=BCAP31 PE=1 SV=3	0	FALSE	14.351	14	2	5	2	246	28	8.44	28	2	0	0	0.47	0.776579	790622	371466	75.7	42.56	472518	24109.9	137729	208017	317844	357001	High	Peak Found	High	High	High	Peak Found	1
FALSE	High	Master Protein	P48147	Prolyl endopeptidase OS=Homo sapiens OX=9606 GN=PREP PE=1 SV=2	0	FALSE	14.34	8	4	7	4	710	80.6	5.86	51	4	0	0	0.152	0.735376	1.54451e+06	234919	80.98	54.96	537595	9184.61	274976	167366	234919	211934	High	Peak Found	High	High	Peak Found	Peak Found	1
FALSE	High	Master Protein	P99999	Cytochrome c OS=Homo sapiens OX=9606 GN=CYCS PE=1 SV=2	0	FALSE	14.324	25	3	14	3	105	11.7	9.57	147	3	0	0	0.365	0.46423	1.16386e+07	4.25133e+06	59.1	14.84	4.05102e+06	483864	2.71566e+06	1.40372e+06	4.25133e+06	3.26813e+06	High	High	High	High	High	High	1
FALSE	High	Master Protein	Q07020	60S ribosomal protein L18 OS=Homo sapiens OX=9606 GN=RPL18 PE=1 SV=2	0	FALSE	14.306	13	2	9	2	188	21.6	11.72	191	2	0	0	0.608	0.933525	6.03593e+06	3.66993e+06	56.92	25.22	2.36173e+06	223683	1.05148e+06	1.54079e+06	3.08657e+06	3.52702e+06	High	High	High	High	Peak Found	High	1
FALSE	High	Master Protein	P21291	Cysteine and glycine-rich protein 1 OS=Homo sapiens OX=9606 GN=CSRP1 PE=1 SV=3	0	FALSE	14.26	19	3	10	3	193	20.6	8.57	156	3	0	0	0.25	0.47453	7.649e+06	1.91046e+06	67.78	30.3	3.50421e+06	211685	1.33248e+06	846416	1.53308e+06	1.83606e+06	High	High	High	High	High	High	1
FALSE	High	Master Protein	P09012	U1 small nuclear ribonucleoprotein A OS=Homo sapiens OX=9606 GN=SNRPA PE=1 SV=3	0	FALSE	14.216	18	4	11	4	282	31.3	9.83	105	4	0	0	10.524		171874	1.80876e+06		29.5	59823.9			436907	2.53969e+06	1.73833e+06	High	Not Found	Not Found	High	High	High	1
FALSE	High	Master Protein	O15400	Syntaxin-7 OS=Homo sapiens OX=9606 GN=STX7 PE=1 SV=4	0	FALSE	14.189	16	3	7	3	261	29.8	5.55	82	3	0	0	0.294	0.689922	1.54343e+06	454344	73.39	61.82	537219	26826	326688	297356	291445	436651	High	Peak Found	High	High	Peak Found	High	1
FALSE	High	Master Protein	Q9HDC9	Adipocyte plasma membrane-associated protein OS=Homo sapiens OX=9606 GN=APMAP PE=1 SV=2	0	FALSE	14.168	12	5	7	5	416	46.5	6.16	75	5	0	0	0.563	0.539997	2.00109e+06	1.1262e+06	49.13	23.71	696516	127961	501111	470981	1.1262e+06	940181	High	Peak Found	High	High	Peak Found	High	1
FALSE	High	Master Protein	Q9H3P7	Golgi resident protein GCP60 OS=Homo sapiens OX=9606 GN=ACBD3 PE=1 SV=4	0	FALSE	14.148	10	3	5	3	528	60.6	5.06	71	3	0	0	0.153	0.316545	1.02085e+06	156128	59.93	18.1	361342	31248.2	177835	54059.7	121852	150048	High	Peak Found	Peak Found	High	High	High	1
FALSE	High	Master Protein	Q8IZP0	Abl interactor 1 OS=Homo sapiens OX=9606 GN=ABI1 PE=1 SV=4	0	FALSE	14.136	8	3	5	3	508	55	7.06	109	3	0	0	1.725	0.477716	255162	440247	68.67	7.14	88813.7	11100.6	76721.2	135223	438127	476495	Peak Found	Peak Found	Peak Found	Peak Found	High	High	1
FALSE	High	Master Protein	P61254	60S ribosomal protein L26 OS=Homo sapiens OX=9606 GN=RPL26 PE=1 SV=1	0	FALSE	14.135	21	4	25	4	145	17.2	10.55	317	4	0	0	15.26	0.145149	4.54943e+06	6.94229e+07	57.35	17.49	1.92341e+06	179004	792524	1.66293e+07	7.7127e+07	6.67195e+07	High	Peak Found	Peak Found	High	High	High	1
FALSE	High	Master Protein	Q7KZI7	Serine/threonine-protein kinase MARK2 OS=Homo sapiens OX=9606 GN=MARK2 PE=1 SV=2	0	FALSE	14.132	5	3	7	2	788	87.9	9.72	126	3	0	1	6.348	0.275871	203905	1.2943e+06	74.04	19.63	70972.8	2882.7	38042.8	366375	1.71124e+06	1.2439e+06	Peak Found	Not Found	Peak Found	High	High	High	1
FALSE	High	Master Protein	Q9P0I2	ER membrane protein complex subunit 3 OS=Homo sapiens OX=9606 GN=EMC3 PE=1 SV=3	0	FALSE	14.113	15	3	6	3	261	29.9	6.81	95	3	0	0	5.748	0.332311	99539.6	572195	48.33	17.51	49464.9		12145.4	151324	572195	669574	High	Not Found	Peak Found	High	High	High	1
FALSE	High	Master Protein	Q6NVV1	Putative 60S ribosomal protein L13a protein RPL13AP3 OS=Homo sapiens OX=9606 GN=RPL13AP3 PE=5 SV=1	0	FALSE	14.089	30	4	11	4	102	12.1	10.76	103	4	0	0	0.804	0.933525	1.57658e+06	1.26778e+06	75.34	100.5	548758	164199	807384	1.7474e+06	1.26778e+06	913368	High	Peak Found	High	High	High	High	1
FALSE	High	Master Protein	Q13596	Sorting nexin-1 OS=Homo sapiens OX=9606 GN=SNX1 PE=1 SV=3	0	FALSE	14.063	10	4	6	4	522	59	5.15	22	4	0	0	0.319	0.617686	1.50993e+06	481756	74.72	48.69	681476	26512.8	263034	214616	238417	462996	High	Peak Found	High	High	Peak Found	High	1
FALSE	High	Master Protein	P14678	Small nuclear ribonucleoprotein-associated proteins B and B' OS=Homo sapiens OX=9606 GN=SNRPB PE=1 SV=2	0	FALSE	14.003	13	3	7	3	240	24.6	11.19	140	3	0	0	6.691	0.0886278	395584	2.64692e+06	38.22	42.77	137690	25589.2	76192.3	573948	4.33748e+06	2.54385e+06	High	Peak Found	Peak Found	High	High	High	1
FALSE	High	Master Protein	Q15436	Protein transport protein Sec23A OS=Homo sapiens OX=9606 GN=SEC23A PE=1 SV=2	0	FALSE	13.939	6	3	3	3	765	86.1	7.08	66	3	0	0	0.252	0.542604	708892	178622	78.95	33.83	357507	11270.3	123491	63071.4	100272	171666	High	Peak Found	High	Peak Found	Peak Found	Peak Found	1
FALSE	High	Master Protein	P36542	ATP synthase subunit gamma, mitochondrial OS=Homo sapiens OX=9606 GN=ATP5F1C PE=1 SV=1	0	FALSE	13.929	8	2	6	2	298	33	9.22	153	2	0	0	0.447	0.779239	2.58224e+06	1.15349e+06	72.32	31.25	1.23405e+06	59410.8	449834	498120	869822	1.10857e+06	High	Peak Found	Peak Found	High	High	High	1
FALSE	High	Master Protein	Q2NL82	Pre-rRNA-processing protein TSR1 homolog OS=Homo sapiens OX=9606 GN=TSR1 PE=1 SV=1	0	FALSE	13.904	5	3	5	3	804	91.8	7.42	75	3	0	0	17.31		45776.1	792407		37.96	15933.2			113705	813476	761550	Peak Found	Not Found	Not Found	Peak Found	High	High	1
FALSE	High	Master Protein	Q13148	TAR DNA-binding protein 43 OS=Homo sapiens OX=9606 GN=TARDBP PE=1 SV=1	0	FALSE	13.891	13	3	6	3	414	44.7	6.19	71	3	0	0	8.716	0.333961	152258	1.32712e+06	113.43	21.43	243290	8107.42	26523.8	494583	1.32712e+06	1.00117e+06	Peak Found	Peak Found	Peak Found	High	High	High	1
FALSE	High	Master Protein	P35442	Thrombospondin-2 OS=Homo sapiens OX=9606 GN=THBS2 PE=1 SV=2	0	FALSE	13.857	5	4	6	3	1172	129.9	4.83	60	4	0	0	2.379	0.330879	162796	387360	22.15	31.89	48386.6		33211.1	94587.2		468277	High	Not Found	Peak Found	High	Not Found	High	1
FALSE	High	Master Protein	Q9Y333	U6 snRNA-associated Sm-like protein LSm2 OS=Homo sapiens OX=9606 GN=LSM2 PE=1 SV=1	0	FALSE	13.853	20	1	3	1	95	10.8	6.52	67	1	0	0	1.74		327316	569518		32.91			57019.4	117195	569518	726692	Not Found	Not Found	Peak Found	Peak Found	High	High	1
FALSE	High	Master Protein	P68402	Platelet-activating factor acetylhydrolase IB subunit alpha2 OS=Homo sapiens OX=9606 GN=PAFAH1B2 PE=1 SV=1	0	FALSE	13.841	12	2	3	2	229	25.6	5.92	124	2	0	0	0.137	0.749801	3.24181e+06	442694	85.18	65.45	1.45973e+06	13686.2	564733	360602	442694	375562	High	Peak Found	High	Peak Found	Peak Found	Peak Found	1
FALSE	High	Master Protein	P63208	S-phase kinase-associated protein 1 OS=Homo sapiens OX=9606 GN=SKP1 PE=1 SV=2	0	FALSE	13.809	15	2	8	2	163	18.6	4.54	138	2	0	0	0.793	0.990949	1.46018e+06	1.15748e+06	51.55	6.99	508240	69899.1	307385	315684	1.16809e+06	1.11241e+06	High	Peak Found	High	High	High	High	1
FALSE	High	Master Protein	Q96A33	PAT complex subunit CCDC47 OS=Homo sapiens OX=9606 GN=CCDC47 PE=1 SV=1	0	FALSE	13.779	12	4	11	4	483	55.8	4.87	53	4	0	0	2.362	0.391751	712272	1.68223e+06	69.72	22.58	262767	13618.8	124080	416550	1.68223e+06	2.04815e+06	High	Peak Found	Peak Found	High	High	High	1
FALSE	High	Master Protein	O75531	Barrier-to-autointegration factor OS=Homo sapiens OX=9606 GN=BANF1 PE=1 SV=1	0	FALSE	13.778	29	2	4	2	89	10.1	6.09	75	2	0	0	0.275	0.617686	2.75208e+06	757494	67.58	50.76	1.13218e+06	66448.4	479420	500034	695589	727997	High	Peak Found	High	High	Peak Found	Peak Found	1
FALSE	High	Master Protein	P62995	Transformer-2 protein homolog beta OS=Homo sapiens OX=9606 GN=TRA2B PE=1 SV=1	0	FALSE	13.743	10	2	5	2	288	33.6	11.25	140	2	0	0	100			646241		27.23				137613	788287	621076	Not Found	Not Found	Not Found	High	High	High	1
FALSE	High	Master Protein	Q9HAU0	Pleckstrin homology domain-containing family A member 5 OS=Homo sapiens OX=9606 GN=PLEKHA5 PE=1 SV=1	0	FALSE	13.724	4	3	3	3	1116	127.4	7.53	47	3	0	0	24.548		11371.8	279155		63.68			1981	66709.1	279155	649429	Not Found	Not Found	Peak Found	Peak Found	Peak Found	High	1
FALSE	High	Master Protein	P51608	Methyl-CpG-binding protein 2 OS=Homo sapiens OX=9606 GN=MECP2 PE=1 SV=1	0	FALSE	13.707	12	4	7	4	486	52.4	9.95	68	4	0	0	10.408	0.0503687	77154	802982	8.21	21.66		10841.8	12681.4	342149	759632	771713	Not Found	Peak Found	Peak Found	High	High	High	1
FALSE	High	Master Protein	Q03135	Caveolin-1 OS=Homo sapiens OX=9606 GN=CAV1 PE=1 SV=4	0	FALSE	13.702	8	1	5	1	178	20.5	6.02	150	1	0	0	2.853	0.330248	1.42176e+06	4.05557e+06	48.82	45.23	494867	70379.7	283220	472672	4.05557e+06	3.91007e+06	Peak Found	Peak Found	Peak Found	High	High	High	1
FALSE	High	Master Protein	Q9HA38	Zinc finger matrin-type protein 3 OS=Homo sapiens OX=9606 GN=ZMAT3 PE=1 SV=1	0	FALSE	13.698	16	2	4	2	289	32	8.9	101	2	0	0	100			465791		62.83				28852.2	465791	448631	Not Found	Not Found	Not Found	Peak Found	High	High	1
FALSE	High	Master Protein	Q9BR76	Coronin-1B OS=Homo sapiens OX=9606 GN=CORO1B PE=1 SV=1	0	FALSE	13.651	13	4	5	4	489	54.2	5.88	29	4	0	0	0.29	0.3829	1.61734e+06	469748	46.53	60.13	686801	91207.2	281745	321053	469748	332829	High	Peak Found	High	High	Peak Found	Peak Found	1
FALSE	High	Master Protein	Q6ZUT6	Coiled-coil domain-containing protein 9B OS=Homo sapiens OX=9606 GN=CCDC9B PE=1 SV=1	0	FALSE	13.645	11	3	4	3	534	57.3	9.13	43	3	0	0	18.544	0.286155	82316.6	1.52646e+06	30.39	108.77	42026.6	10914	11784.6	90946.7	5.17364e+06	1.46702e+06	Peak Found	Peak Found	Peak Found	High	High	Peak Found	1
FALSE	High	Master Protein	Q9UKK3	Protein mono-ADP-ribosyltransferase PARP4 OS=Homo sapiens OX=9606 GN=PARP4 PE=1 SV=3	0	FALSE	13.637	2	3	4	3	1724	192.5	5.66	120	3	0	0	1.222	0.919242	729720	891977	58.94	26.07	133167	176535	127119	169532	922238	857243	Peak Found	Peak Found	Peak Found	Peak Found	High	High	1
FALSE	High	Master Protein	P10155	60 kDa SS-A/Ro ribonucleoprotein OS=Homo sapiens OX=9606 GN=RO60 PE=1 SV=2	0	FALSE	13.625	6	3	6	3	538	60.6	8.03	82	3	0	0	0.085	0.582155	6.51268e+07	5544431	84.73	36.58	438660	9.73015e+06	1.13453e+07	893919	5544431	6124228	High	Peak Found	Peak Found	High	High	High	1
FALSE	High	Master Protein	O14579	Coatomer subunit epsilon OS=Homo sapiens OX=9606 GN=COPE PE=1 SV=3	0	FALSE	13.621	21	5	7	5	308	34.5	5.12	30	5	0	0	0.47	0.942429	1.94769e+06	915601	78.3	17.93	709428	17603.1	339293	281230	748791	1.03453e+06	High	Peak Found	High	High	Peak Found	High	1
FALSE	High	Master Protein	P61011	Signal recognition particle 54 kDa protein OS=Homo sapiens OX=9606 GN=SRP54 PE=1 SV=1	0	FALSE	13.611	8	3	3	3	504	55.7	8.75	64	3	0	0	2.446	0.452021	181370	443576	62.85	42.79	168526	24047.1	30696.3	98327.5	443576	708083	Peak Found	Peak Found	Peak Found	Peak Found	High	High	1
FALSE	High	Master Protein	Q15327	Ankyrin repeat domain-containing protein 1 OS=Homo sapiens OX=9606 GN=ANKRD1 PE=1 SV=2	0	FALSE	13.543	15	3	4	3	319	36.2	7.5	61	3	0	0	3.052	0.559517	266407	813121	38.75	79.54	63842.5	35321.7	69898.1	48449	1.43135e+06	781458	Peak Found	Peak Found	Peak Found	Peak Found	High	High	1
FALSE	High	Master Protein	P35244	Replication protein A 14 kDa subunit OS=Homo sapiens OX=9606 GN=RPA3 PE=1 SV=1	0	FALSE	13.482	36	3	4	3	121	13.6	5.08	57	3	0	0	1.267	0.555618	284902	361004	9.65	130.87	106180		46351.8	1.01321e+06	361004	270769	High	Not Found	Peak Found	High	Peak Found	Peak Found	1
FALSE	High	Master Protein	Q99584	Protein S100-A13 OS=Homo sapiens OX=9606 GN=S100A13 PE=1 SV=1	0	FALSE	13.481	28	3	12	3	98	11.5	6.16	135	3	0	0	0.543	0.991046	6.53507e+06	3.55001e+06	80.99	9.29	3.47584e+06	100151	1.13843e+06	1.22442e+06	3324439	3.41177e+06	High	Peak Found	High	High	High	High	1
FALSE	High	Master Protein	P26447	Protein S100-A4 OS=Homo sapiens OX=9606 GN=S100A4 PE=1 SV=1	0	FALSE	13.48	19	2	20	2	101	11.7	6.11	141	2	0	0	0.395	0.409703	3.50795e+07	1.386e+07	46.99	32.29	1.22101e+07	1.98589e+06	7.57796e+06	4.25714e+06	2.01148e+07	1.02529e+07	High	High	High	High	High	High	1
FALSE	High	Master Protein	P11717	Cation-independent mannose-6-phosphate receptor OS=Homo sapiens OX=9606 GN=IGF2R PE=1 SV=3	0	FALSE	13.426	2	4	9	4	2491	274.2	5.94	69	4	0	0	0.324	0.601082	1.17253e+06	380209	59.61	71.55	457671	39030.6	204259	295920	380209	239983	High	Peak Found	High	Peak Found	High	High	1
FALSE	High	Master Protein	P11310	Medium-chain specific acyl-CoA dehydrogenase, mitochondrial OS=Homo sapiens OX=9606 GN=ACADM PE=1 SV=1	0	FALSE	13.419	12	4	5	4	421	46.6	8.37	36	4	0	0	0.4	0.289859	1.8998e+07	7.59396e+06	43.64	36.15	6.61259e+06	1.29144e+06	4.42605e+06	3.04416e+06	7.59396e+06	4.41896e+06	High	Peak Found	Peak Found	High	High	Peak Found	1
FALSE	High	Master Protein	Q6P2E9	Enhancer of mRNA-decapping protein 4 OS=Homo sapiens OX=9606 GN=EDC4 PE=1 SV=1	0	FALSE	13.399	4	4	4	4	1401	151.6	5.86	42	4	0	0	1.819	0.49706	232516	422911	74.81	105.31	129955	6385.39	40504.9	503592	422911	166033	Peak Found	Peak Found	Peak Found	High	Peak Found	Peak Found	1
FALSE	High	Master Protein	Q9Y3U8	60S ribosomal protein L36 OS=Homo sapiens OX=9606 GN=RPL36 PE=1 SV=3	0	FALSE	13.378	21	4	9	4	105	12.2	11.59	133	4	0	0	0.549	0.567591	2.9295e+06	1.60911e+06	62	18.72	1.58034e+06	136656	510327	529328	1.18788e+06	1.54645e+06	High	High	High	High	High	High	1
FALSE	High	Master Protein	P13805	Troponin T, slow skeletal muscle OS=Homo sapiens OX=9606 GN=TNNT1 PE=1 SV=4	0	FALSE	13.336	14	3	9	3	278	32.9	6.07	126	3	0	0	1.45	0.992224	659107	955887	70.43	42.69	671984	80270.6	114818	293604	1.39446e+06	543170	High	Peak Found	High	High	High	High	1
FALSE	High	Master Protein	Q08209	Serine/threonine-protein phosphatase 2B catalytic subunit alpha isoform OS=Homo sapiens OX=9606 GN=PPP3CA PE=1 SV=1	0	FALSE	13.318	10	4	7	3	521	58.7	5.86	75	4	0	1	0.243	0.47453	2.05593e+06	499617	57.69	54.22	715604	74385.8	404999	357451	483903	480162	High	Peak Found	High	High	High	Peak Found	1
FALSE	High	Master Protein	Q05519	Serine/arginine-rich splicing factor 11 OS=Homo sapiens OX=9606 GN=SRSF11 PE=1 SV=1	0	FALSE	13.315	9	3	4	3	484	53.5	10.52	54	3	0	0	3.161	0.415417	228396	722066	49.05	16.41	55359.9		57134.9	208205	722066	880319	Peak Found	Not Found	Peak Found	High	High	High	1
FALSE	High	Master Protein	P13591	Neural cell adhesion molecule 1 OS=Homo sapiens OX=9606 GN=NCAM1 PE=1 SV=3	0	FALSE	13.31	5	3	6	3	858	94.5	4.87	55	3	0	0	0.467	0.46417	2.57199e+06	1.2004e+06	61.48	29.69	1.44816e+06	131760	448048	368706	1.36734e+06	707576	High	High	High	High	High	High	1
FALSE	High	Master Protein	Q765P7	Protein MTSS 2 OS=Homo sapiens OX=9606 GN=MTSS2 PE=1 SV=1	0	FALSE	13.309	9	3	6	3	747	79.9	7.47	22	3	0	0	2.19	0.29389	333896	731243	50.97	49.76	116219	23067.3	91319.7	173902	1.41468e+06	702768	Peak Found	Peak Found	Peak Found	High	High	High	1
FALSE	High	Master Protein	Q5JSZ5	Protein PRRC2B OS=Homo sapiens OX=9606 GN=PRRC2B PE=1 SV=2	0	FALSE	13.301	2	3	8	1	2229	242.8	8.34	86	3	0	0	4.029	0.140174	36938.1	148814	9.99	4.03	11978.6		6906.56		153119	138998	Peak Found	Not Found	Peak Found	Not Found	High	High	1
FALSE	High	Master Protein	Q9UJZ1	Stomatin-like protein 2, mitochondrial OS=Homo sapiens OX=9606 GN=STOML2 PE=1 SV=1	0	FALSE	13.286	13	3	6	3	356	38.5	7.39	64	3	0	0	0.685	0.572566	679126	465065	55.63	54.76	236382	33796.7	164848	156119	137488	446955	High	Peak Found	High	High	Peak Found	High	1
FALSE	High	Master Protein	O60884	DnaJ homolog subfamily A member 2 OS=Homo sapiens OX=9606 GN=DNAJA2 PE=1 SV=1	0	FALSE	13.285	12	3	6	3	412	45.7	6.48	64	3	0	0	1.741	0.525855	355639	619270	92.97	48.25	326911	12878.7	61953.3	166495	619270	1200114	Peak Found	Peak Found	Peak Found	Peak Found	High	High	1
FALSE	High	Master Protein	P46108	Adapter molecule crk OS=Homo sapiens OX=9606 GN=CRK PE=1 SV=2	0	FALSE	13.272	24	4	5	4	304	33.8	5.55	48	4	0	0	0.282	0.71093	1.54415e+06	435970	78.26	33.78	539003	13605	268995	139602	227768	418993	High	Peak Found	High	Peak Found	Peak Found	Peak Found	1
FALSE	High	Master Protein	Q9BX46	RNA-binding protein 24 OS=Homo sapiens OX=9606 GN=RBM24 PE=1 SV=1	0	FALSE	13.257	11	2	6	2	236	24.8	8.51	146	2	0	0	9.011	0.0886278	582116	5.24544e+06	43.56	44.92	270864	39640.6	101406	1.08248e+06	8649558	5.04118e+06	Peak Found	Peak Found	Peak Found	High	High	High	1
FALSE	High	Master Protein	P84157	Matrix-remodeling-associated protein 7 OS=Homo sapiens OX=9606 GN=MXRA7 PE=1 SV=1	0	FALSE	13.213	27	3	4	3	204	21.5	4.26	76	3	0	0	0.374	0.433884	1.60379e+06	600508	60.76	34.62	922592	87600.6	279384	184448	481429	893385	High	Peak Found	Peak Found	Peak Found	Peak Found	High	1
FALSE	High	Master Protein	Q08431	Lactadherin OS=Homo sapiens OX=9606 GN=MFGE8 PE=1 SV=3	0	FALSE	13.197	11	3	5	3	387	43.1	8.15	54	3	0	0	0.394	0.913474	607058	238945	121.33	47.51	807939	3203.4	105751	126058	159751	229640	High	Peak Found	High	High	Peak Found	High	1
FALSE	High	Master Protein	P11908	Ribose-phosphate pyrophosphokinase 2 OS=Homo sapiens OX=9606 GN=PRPS2 PE=1 SV=2	0	FALSE	13.195	11	2	3	1	318	34.7	6.61	83	2	0	0	0.659	0.935797	90017.4	59296.4	77.83	42.92	51944.9	2211.86	15681.3	25919.4	33650.4	56987.4	High	Peak Found	Peak Found	Peak Found	Peak Found	Peak Found	1
FALSE	High	Master Protein	P60891	Ribose-phosphate pyrophosphokinase 1 OS=Homo sapiens OX=9606 GN=PRPS1 PE=1 SV=2	0	FALSE	13.178	8	2	3	1	318	34.8	6.98	100	2	0	1	0.224	0.46723	1.34545e+06	301691	58.62	102.01	676660	63557.5	234381	217600	301691	14258.3	High	Peak Found	Peak Found	Peak Found	Peak Found	Peak Found	1
FALSE	High	Master Protein	P53680	AP-2 complex subunit sigma OS=Homo sapiens OX=9606 GN=AP2S1 PE=1 SV=2	0	FALSE	13.149	36	5	6	5	142	17	6.18	58	5	0	0	2.093	0.442467	963950	2.01745e+06	79.6	33.87	671335	34687.5	167923	1.05759e+06	2.01745e+06	1.88933e+06	High	Peak Found	Peak Found	High	High	Peak Found	1
FALSE	High	Master Protein	Q9BZL4	Protein phosphatase 1 regulatory subunit 12C OS=Homo sapiens OX=9606 GN=PPP1R12C PE=1 SV=1	0	FALSE	13.148	11	4	7	4	782	84.8	5.57	28	4	0	0	2.106	0.559588	151083	318200	83.58	33.39	118845	6048.23	26319.2	97736.1	164005	306208	High	Peak Found	Peak Found	High	High	High	1
FALSE	High	Master Protein	Q9Y5S2	Serine/threonine-protein kinase MRCK beta OS=Homo sapiens OX=9606 GN=CDC42BPB PE=1 SV=2	0	FALSE	13.144	2	3	3	3	1711	194.2	6.37	60	3	0	0	0.567	0.863301	721736	409256	133.26	44.78	43315.7	554972		76568.2	409256	608453	Peak Found	Peak Found	Not Found	Peak Found	High	High	1
FALSE	High	Master Protein	Q15124	Phosphoglucomutase-like protein 5 OS=Homo sapiens OX=9606 GN=PGM5 PE=1 SV=2	0	FALSE	13.112	8	3	3	3	567	62.2	7.21	42	3	0	0	0.209	0.319862	1.52297e+06	317664	51.7	48.51	574300	65846.9	265306	191627	317664	252230	High	Peak Found	Peak Found	Peak Found	Peak Found	Peak Found	1
FALSE	High	Master Protein	P54619	5'-AMP-activated protein kinase subunit gamma-1 OS=Homo sapiens OX=9606 GN=PRKAG1 PE=1 SV=1	0	FALSE	13.094	15	4	4	4	331	37.6	6.92	21	4	0	0	0.327	0.600858	774845	253390	88.26	4.51	547644	16198.3	134980	82673.1	253390	237027	High	Peak Found	Peak Found	Peak Found	Peak Found	Peak Found	1
FALSE	High	Master Protein	P09543	2',3'-cyclic-nucleotide 3'-phosphodiesterase OS=Homo sapiens OX=9606 GN=CNP PE=1 SV=2	0	FALSE	13.082	13	4	5	4	421	47.5	9.07	43	4	0	0	2.382	0.415417	353898	843012	74.01	22.03	195759	9940.8	61650	224545	1.11511e+06	810184	High	Peak Found	Peak Found	High	High	High	1
FALSE	High	Master Protein	P61201	COP9 signalosome complex subunit 2 OS=Homo sapiens OX=9606 GN=COPS2 PE=1 SV=1	0	FALSE	13.046	14	5	5	5	443	51.6	5.53	37	5	0	0	0.203	0.524341	1.16797e+06	237238	76.4	8.25	529321	18064.5	203465	73279.1	205485	228000	High	Peak Found	Peak Found	Peak Found	Peak Found	Peak Found	1
FALSE	High	Master Protein	Q7L576	Cytoplasmic FMR1-interacting protein 1 OS=Homo sapiens OX=9606 GN=CYFIP1 PE=1 SV=1	0	FALSE	12.994	5	5	5	5	1253	145.1	6.9	18	5	0	0	2.361	0.570345	272093	642300	77.02	11.67	174426		25736.1	169980	699811	617289	High	Not Found	Peak Found	Peak Found	Peak Found	High	1
FALSE	High	Master Protein	Q9NZ01	Very-long-chain enoyl-CoA reductase OS=Homo sapiens OX=9606 GN=TECR PE=1 SV=1	0	FALSE	12.977	10	3	7	3	308	36	9.45	156	3	0	0	1.881	0.503328	696925	1.31073e+06	85.14	5.33	433786	12155.6	121406	385174	1.31073e+06	1339667	High	Peak Found	High	High	High	High	1
FALSE	High	Master Protein	P28066	Proteasome subunit alpha type-5 OS=Homo sapiens OX=9606 GN=PSMA5 PE=1 SV=3	0	FALSE	12.975	16	3	6	3	241	26.4	4.79	102	3	0	0	0.274	0.218471	1.546e+06	422877	26.86	51.65	680235	149279	269318	288409	402994	406410	High	Peak Found	High	High	High	High	1
FALSE	High	Master Protein	Q53SF7	Cordon-bleu protein-like 1 OS=Homo sapiens OX=9606 GN=COBLL1 PE=1 SV=3	0	FALSE	12.961	5	4	4	4	1128	123.8	6.58	37	4	0	0	5.383	0.171599	58912.8	317143	32.59	32.34	25928.6		8116.33	97411.6	235979	432681	Peak Found	Not Found	Peak Found	High	Peak Found	High	1
FALSE	High	Master Protein	Q9UBQ5	Eukaryotic translation initiation factor 3 subunit K OS=Homo sapiens OX=9606 GN=EIF3K PE=1 SV=1	0	FALSE	12.953	18	3	9	3	218	25	4.93	179	3	0	0	1.771	0.330879	2.01958e+06	3.57662e+06	30.53	27.62	1.0299e+06	218819	351816	809432	4.63045e+06	3.43734e+06	High	High	High	Peak Found	High	High	1
FALSE	High	Master Protein	P30533	Alpha-2-macroglobulin receptor-associated protein OS=Homo sapiens OX=9606 GN=LRPAP1 PE=1 SV=1	0	FALSE	12.952	10	3	5	3	357	41.4	8.78	54	3	0	0	0.685	0.816602	754507	516503	68.86	9.94	436794	30223.9	131437	161831	516503	420202	High	Peak Found	High	Peak Found	Peak Found	High	1
FALSE	High	Master Protein	Q08AD1	Calmodulin-regulated spectrin-associated protein 2 OS=Homo sapiens OX=9606 GN=CAMSAP2 PE=1 SV=3	0	FALSE	12.907	3	3	3	3	1489	168	6.8	67	3	0	0	100			810558		40.05				147230	1.12378e+06	778994	Not Found	Not Found	Not Found	Peak Found	High	High	1
FALSE	High	Master Protein	Q9H3K6	BolA-like protein 2 OS=Homo sapiens OX=9606 GN=BOLA2 PE=1 SV=1	0	FALSE	12.883	29	2	5	2	86	10.1	6.52	162	2	0	0	0.256	0.454675	1.31471e+06	335980	61.43	46.57	544984	43033.2	229026	178818	234254	322897	High	Peak Found	High	High	Peak Found	High	1
FALSE	High	Master Protein	P21964	Catechol O-methyltransferase OS=Homo sapiens OX=9606 GN=COMT PE=1 SV=2	0	FALSE	12.879	12	2	2	2	271	30	5.47	54	2	0	0	0.151	0.435543	649572	97905.9	93.51	111.07	596871	22671	113157	139014	97905.9	44801.5	High	Peak Found	Peak Found	Peak Found	Peak Found	Peak Found	1
FALSE	High	Master Protein	Q9BVK6	Transmembrane emp24 domain-containing protein 9 OS=Homo sapiens OX=9606 GN=TMED9 PE=1 SV=2	0	FALSE	12.872	19	3	6	3	235	27.3	8.02	102	3	0	0	0.486	0.779239	2.69424e+06	1.30855e+06	61.53	5.21	1.01227e+06	80095.4	469344	428329	1.25858e+06	1.25759e+06	High	Peak Found	High	High	High	High	1
FALSE	High	Master Protein	O00629	Importin subunit alpha-3 OS=Homo sapiens OX=9606 GN=KPNA4 PE=1 SV=1	0	FALSE	12.858	11	3	6	2	521	57.9	4.96	101	3	0	1	0.537	0.863214	1.02843e+06	552124	82.99	41.87	466059	7259.65	179156	272972	552124	372925	High	Peak Found	Peak Found	Peak Found	High	High	1
FALSE	High	Master Protein	P50416	Carnitine O-palmitoyltransferase 1, liver isoform OS=Homo sapiens OX=9606 GN=CPT1A PE=1 SV=2	0	FALSE	12.842	6	4	5	4	773	88.3	8.65	48	4	0	0	1.669	0.498589	355252	592853	83.33	41.71	136333	1387.11	61886	182097	431470	934302	High	Peak Found	Peak Found	Peak Found	High	High	1
FALSE	High	Master Protein	P62280	40S ribosomal protein S11 OS=Homo sapiens OX=9606 GN=RPS11 PE=1 SV=3	0	FALSE	12.82	22	3	4	3	158	18.4	10.3	83	3	0	0	100			3.90326e+06		11.54				1.08681e+06	3.90326e+06	4.27365e+06	Not Found	Not Found	Not Found	High	High	High	1
FALSE	High	Master Protein	P09429	High mobility group protein B1 OS=Homo sapiens OX=9606 GN=HMGB1 PE=1 SV=3	0	FALSE	12.805	22	3	14	3	215	24.9	5.74	90	3	0	0	2.825	0.555048	457256	1.29181e+06	114.89	16.22	666845	15853.1	79655.4	299511	1.29181e+06	1.27718e+06	High	Peak Found	Peak Found	Peak Found	High	High	1
FALSE	High	Master Protein	P08621	U1 small nuclear ribonucleoprotein 70 kDa OS=Homo sapiens OX=9606 GN=SNRNP70 PE=1 SV=2	0	FALSE	12.801	9	3	3	3	437	51.5	9.94	38	3	0	0	7.289	0.131202	102716	748688	33.51	59.28	45519.9		14053.7	168813	1.63992e+06	719534	Peak Found	Not Found	Peak Found	Peak Found	High	Peak Found	1
FALSE	High	Master Protein	O14907	Tax1-binding protein 3 OS=Homo sapiens OX=9606 GN=TAX1BP3 PE=1 SV=2	0	FALSE	12.79	28	2	6	2	124	13.7	8.48	135	2	0	0	0.159	0.275871	1.84102e+06	291938	3.76	80.08	623966		329363	286526	231348	280570	High	Not Found	High	Peak Found	High	High	1
FALSE	High	Master Protein	Q7L1Q6	Basic leucine zipper and W2 domain-containing protein 1 OS=Homo sapiens OX=9606 GN=BZW1 PE=1 SV=1	0	FALSE	12.77	11	5	8	3	419	48	5.92	48	5	0	2	0.484	0.85146	2.91348e+06	1.40873e+06	63.09	14.93	1.01409e+06	77343	513362	516451	1.2543e+06	1.35388e+06	High	Peak Found	High	High	Peak Found	Peak Found	1
FALSE	High	Master Protein	Q14677	Clathrin interactor 1 OS=Homo sapiens OX=9606 GN=CLINT1 PE=1 SV=1	0	FALSE	12.757	8	4	4	4	625	68.2	6.42	24	4	0	0	0.237	0.503328	356921	84616.8	50.7	127.54	264285	42678.4	62176.6	209837	61335.6	81321.8	High	Peak Found	Peak Found	High	Peak Found	Peak Found	1
FALSE	High	Master Protein	P48163	NADP-dependent malic enzyme OS=Homo sapiens OX=9606 GN=ME1 PE=1 SV=1	0	FALSE	12.757	5	3	6	3	572	64.1	6.13	128	3	0	0	0.257	0.415417	1.68987e+06	433967	64.19	48.3	588191	58207.5	399777	211496	248802	417068	High	Peak Found	High	Peak Found	Peak Found	High	1
FALSE	High	Master Protein	O43684	Mitotic checkpoint protein BUB3 OS=Homo sapiens OX=9606 GN=BUB3 PE=1 SV=1	0	FALSE	12.722	13	4	7	4	328	37.1	6.84	57	4	0	0	3.73	0.140857	448465	1.6728e+06	42.18	24.01	256617	42900.8	78123.9	704711	1.45847e+06	1.60766e+06	High	Peak Found	Peak Found	High	High	High	1
FALSE	High	Master Protein	Q07092	Collagen alpha-1(XVI) chain OS=Homo sapiens OX=9606 GN=COL16A1 PE=1 SV=2	0	FALSE	12.714	2	2	2	2	1604	157.7	7.84	36	2	0	0	3.91		17669.4	69084.7		111.5			3078.07	21219.6	17696.6	255891	Not Found	Not Found	Peak Found	Peak Found	Peak Found	High	1
FALSE	High	Master Protein	Q14789	Golgin subfamily B member 1 OS=Homo sapiens OX=9606 GN=GOLGB1 PE=1 SV=2	0	FALSE	12.713	1	3	5	3	3259	375.8	5	70	3	0	0	2.93	0.47453	127984	374960	60.65	21.45	28164.9		35263.2	115170	281542	419825	Peak Found	Not Found	Peak Found	Peak Found	High	High	1
FALSE	High	Master Protein	Q9HBD1	Roquin-2 OS=Homo sapiens OX=9606 GN=RC3H2 PE=1 SV=2	0	FALSE	12.711	3	3	5	2	1191	131.6	6.89	82	3	0	0	34.819	0.101355	7216.23	251258	0.04	44.34		957.046	1256.72	54823.6	424171	241474	Not Found	Peak Found	Peak Found	Peak Found	High	High	1
FALSE	High	Master Protein	Q9UPE1	SRSF protein kinase 3 OS=Homo sapiens OX=9606 GN=SRPK3 PE=1 SV=2	0	FALSE	12.702	8	3	5	3	567	62	7.25	70	3	0	0	54.996	0.112027	30022.1	1.65108e+06	27.39	18.48		4843.27	4298.27	411036	1.94627e+06	1.58678e+06	Not Found	Peak Found	Peak Found	Peak Found	High	High	1
FALSE	High	Master Protein	Q16401	26S proteasome non-ATPase regulatory subunit 5 OS=Homo sapiens OX=9606 GN=PSMD5 PE=1 SV=3	0	FALSE	12.679	8	4	5	4	504	56.2	5.48	75	4	0	0	0.389	0.559517	1.47178e+06	573082	59.09	4.5	577086	50234.6	256389	176024	548749	577030	High	Peak Found	High	Peak Found	Peak Found	Peak Found	1
FALSE	High	Master Protein	Q9BTD8	RNA-binding protein 42 OS=Homo sapiens OX=9606 GN=RBM42 PE=1 SV=1	0	FALSE	12.652	10	3	4	3	480	50.4	9.63	56	3	0	0	100			737169		64.53				48313.8	873515	708463	Not Found	Not Found	Not Found	Peak Found	High	High	1
FALSE	High	Master Protein	Q9NPA0	ER membrane protein complex subunit 7 OS=Homo sapiens OX=9606 GN=EMC7 PE=1 SV=1	0	FALSE	12.65	22	3	5	3	242	26.5	9.25	54	3	0	0	7.26	0.380877	172059	1.24921e+06	114.36	18.11	252272	6387.1	29973.2	383698	955655	1.32389e+06	High	Peak Found	Peak Found	High	High	High	1
FALSE	High	Master Protein	Q9UKX5	Integrin alpha-11 OS=Homo sapiens OX=9606 GN=ITGA11 PE=1 SV=2	0	FALSE	12.64	4	5	6	5	1188	133.4	6.7	26	5	0	0	0.419	0.975404	961408	402708	90.76	23.61	594989	7905.23	167480	171492	360870	387026	High	Peak Found	Peak Found	Peak Found	Peak Found	Peak Found	1
FALSE	High	Master Protein	P48651	Phosphatidylserine synthase 1 OS=Homo sapiens OX=9606 GN=PTDSS1 PE=1 SV=1	0	FALSE	12.633	6	2	4	2	473	55.5	8.43	153	2	0	0	19.3		46525.1	897948		31.51	16193.9			248131	1.41529e+06	862981	Peak Found	Not Found	Not Found	Peak Found	High	High	1
FALSE	High	Master Protein	Q02880	DNA topoisomerase 2-beta OS=Homo sapiens OX=9606 GN=TOP2B PE=1 SV=3	0	FALSE	12.604	4	5	6	5	1626	183.2	8	54	5	0	0	2.49	0.537777	218088	543084	68.94	28.24	44557	49261.3		111785	543084	630104	Peak Found	Peak Found	Not Found	Peak Found	High	High	1
FALSE	High	Master Protein	O15511	Actin-related protein 2/3 complex subunit 5 OS=Homo sapiens OX=9606 GN=ARPC5 PE=1 SV=3	0	FALSE	12.601	21	2	5	2	151	16.3	5.67	130	2	0	0	0.255	0.452021	4.35263e+06	1.11172e+06	58.2	45.62	1.68049e+06	151848	758241	612061	845073	1.06843e+06	High	Peak Found	High	Peak Found	Peak Found	High	1
FALSE	High	Master Protein	Q13823	Nucleolar GTP-binding protein 2 OS=Homo sapiens OX=9606 GN=GNL2 PE=1 SV=1	0	FALSE	12.59	5	2	6	2	731	83.6	9.25	49	2	0	0	9.148		36463	333563		61.6	12691.6			24658.2	333563	375332	Peak Found	Not Found	Not Found	Peak Found	High	High	1
FALSE	High	Master Protein	Q9UJU6	Drebrin-like protein OS=Homo sapiens OX=9606 GN=DBNL PE=1 SV=1	0	FALSE	12.576	14	4	5	4	430	48.2	5.05	45	4	0	0	0.287	0.642924	1.49749e+06	430517	73.5	42.87	521228	27068.3	326649	223588	319442	413753	High	Peak Found	High	High	Peak Found	Peak Found	1
FALSE	High	Master Protein	P56134	ATP synthase subunit f, mitochondrial OS=Homo sapiens OX=9606 GN=ATP5MF PE=1 SV=3	0	FALSE	12.528	26	2	5	2	94	10.9	9.67	175	2	0	0	0.925	0.823464	1.57829e+06	1.45956e+06	78.58	19.94	1.03737e+06	51771.5	274943	586002	1.31049e+06	1.40273e+06	High	Peak Found	High	Peak Found	High	High	1
FALSE	High	Master Protein	Q8WXD5	Gem-associated protein 6 OS=Homo sapiens OX=9606 GN=GEMIN6 PE=1 SV=1	0	FALSE	12.528	14	2	5	2	167	18.8	5.12	158	2	0	0	18.449	0.202615	64128.2	1.18308e+06	58.85	47.22		5459.64	17397.5	215903	1.8825e+06	1.13701e+06	Not Found	Peak Found	Peak Found	High	High	High	1
FALSE	High	Master Protein	Q86W50	RNA N6-adenosine-methyltransferase METTL16 OS=Homo sapiens OX=9606 GN=METTL16 PE=1 SV=2	0	FALSE	12.521	7	3	5	3	562	63.6	7.85	42	3	0	0	50.912	0.0186119	14626.5	744669	2.68	9.78	5188.42		2500.15	203434	806099	715672	Peak Found	Not Found	Peak Found	High	High	High	1
FALSE	High	Master Protein	P48444	Coatomer subunit delta OS=Homo sapiens OX=9606 GN=ARCN1 PE=1 SV=1	0	FALSE	12.508	6	3	7	3	511	57.2	6.21	107	3	0	0	0.266	0.600677	2.69995e+06	718988	72.34	47.4	939766	46270.6	534173	358155	438160	690990	High	Peak Found	High	High	High	High	1
FALSE	High	Master Protein	P15559	NAD(P)H dehydrogenase [quinone] 1 OS=Homo sapiens OX=9606 GN=NQO1 PE=1 SV=1	0	FALSE	12.499	9	2	6	2	274	30.8	8.88	126	2	0	0	0.361	0.728211	2.98896e+06	1.07846e+06	84.68	63.56	1.55838e+06	27690.7	520686	455748	293602	1.03647e+06	High	Peak Found	High	High	Peak Found	High	1
FALSE	High	Master Protein	P42167	Lamina-associated polypeptide 2, isoforms beta/gamma OS=Homo sapiens OX=9606 GN=TMPO PE=1 SV=2	0	FALSE	12.484	10	3	6	3	454	50.6	9.38	44	3	0	0	0.933	0.80811	1.08974e+06	1.01698e+06	57.16	25.68	479920	45271.4	189835	219900	1.21777e+06	977374	High	Peak Found	Peak Found	High	High	High	1
FALSE	High	Master Protein	Q8IV08	5'-3' exonuclease PLD3 OS=Homo sapiens OX=9606 GN=PLD3 PE=1 SV=1	0	FALSE	12.473	12	4	5	4	490	54.7	6.47	54	4	0	0	0.272	0.474996	1.21219e+06	329173	66.06	57.68	613940	42922.9	211167	216039	329173	232692	High	Peak Found	High	Peak Found	High	High	1
FALSE	High	Master Protein	P22234	Multifunctional protein ADE2 OS=Homo sapiens OX=9606 GN=PAICS PE=1 SV=3	0	FALSE	12.47	12	4	4	4	425	47	7.23	39	4	0	0	0.296	0.572566	1.49508e+06	442553	71.51	52.36	766905	41290.2	260447	282133	362089	425320	High	Peak Found	High	Peak Found	Peak Found	Peak Found	1
FALSE	High	Master Protein	P22695	Cytochrome b-c1 complex subunit 2, mitochondrial OS=Homo sapiens OX=9606 GN=UQCRC2 PE=1 SV=3	0	FALSE	12.454	12	3	7	3	453	48.4	8.63	79	3	0	0	0.698	0.594833	758210	528881	83.69	44.45	627805	34585.5	132082	162447	212698	541907	High	Peak Found	Peak Found	High	High	High	1
FALSE	High	Master Protein	P02458	Collagen alpha-1(II) chain OS=Homo sapiens OX=9606 GN=COL2A1 PE=1 SV=3	0	FALSE	12.405	2	3	6	1	1487	141.7	6.92	98	3	0	0	0.19	0.36412	610939	116111	57.68	48.85	57591	81001.6	119268	71031.4	97512.6	111590	Peak Found	Peak Found	High	High	Peak Found	Peak Found	1
FALSE	High	Master Protein	Q96BM9	ADP-ribosylation factor-like protein 8A OS=Homo sapiens OX=9606 GN=ARL8A PE=1 SV=1	0	FALSE	12.403	39	5	6	5	186	21.4	7.77	50	5	0	0	0.21	0.572566	1.83111e+06	383761	72.14	86.71	637350	35385.1	392404	367577	224144	368817	High	Peak Found	High	High	Peak Found	Peak Found	1
FALSE	High	Master Protein	P52895	Aldo-keto reductase family 1 member C2 OS=Homo sapiens OX=9606 GN=AKR1C2 PE=1 SV=3	0	FALSE	12.398	13	3	11	2	323	36.7	7.49	99	3	0	0	0.324	0.692378	1.59656e+06	517408	70.55	28.26	590009	28982.9	278125	219851	517408	394609	High	Peak Found	High	High	High	Peak Found	1
FALSE	High	Master Protein	P62899	60S ribosomal protein L31 OS=Homo sapiens OX=9606 GN=RPL31 PE=1 SV=1	0	FALSE	12.363	11	1	7	1	125	14.5	10.54	247	1	0	0	34.573		1.27514e+06	44084872		8.33		169065		1.1819e+07	44084872	43287467	Not Found	Peak Found	Not Found	High	High	High	1
FALSE	High	Master Protein	O95433	Activator of 90 kDa heat shock protein ATPase homolog 1 OS=Homo sapiens OX=9606 GN=AHSA1 PE=1 SV=1	0	FALSE	12.348	12	2	2	2	338	38.3	5.53	49	2	0	0	0.447	0.738548	721088	322561	90.97	14.97	534330	14156.8	125616	99075.8	362563	257392	High	Peak Found	Peak Found	Peak Found	Peak Found	Peak Found	1
FALSE	High	Master Protein	P62070	Ras-related protein R-Ras2 OS=Homo sapiens OX=9606 GN=RRAS2 PE=1 SV=1	0	FALSE	12.291	14	2	4	1	204	23.4	6.01	121	2	0	0	0.01		226323		58.08		121880		25482.7				High	Not Found	Peak Found	Not Found	Not Found	Not Found	1
FALSE	High	Master Protein	Q15363	Transmembrane emp24 domain-containing protein 2 OS=Homo sapiens OX=9606 GN=TMED2 PE=1 SV=1	0	FALSE	12.285	12	2	3	2	201	22.7	5.17	80	2	0	0	0.211	0.588013	1.04716e+06	220802	102.13	98.73	1.02396e+06	22688.9	182418	295830	167533	212204	High	Peak Found	Peak Found	High	Peak Found	Peak Found	1
FALSE	High	Master Protein	P61313	60S ribosomal protein L15 OS=Homo sapiens OX=9606 GN=RPL15 PE=1 SV=2	0	FALSE	12.281	10	2	9	2	204	24.1	11.62	255	2	0	0	0.583	0.852966	3.14876e+06	1.83481e+06	64.71	17.31	1.44357e+06	101239	548523	662299	1.52011e+06	1.76336e+06	High	Peak Found	High	High	High	High	1
FALSE	High	Master Protein	Q12986	Transcriptional repressor NF-X1 OS=Homo sapiens OX=9606 GN=NFX1 PE=1 SV=2	0	FALSE	12.272	3	3	4	3	1120	124.3	8.24	75	3	0	0	100			288215		45.58				40022.6	362765	276992	Not Found	Not Found	Not Found	Peak Found	High	High	1
FALSE	High	Master Protein	P31689	DnaJ homolog subfamily A member 1 OS=Homo sapiens OX=9606 GN=DNAJA1 PE=1 SV=2	0	FALSE	12.246	15	3	5	3	397	44.8	7.08	15	3	0	0	1.716	0.489789	390626	670217	77.83	13.49	221391	9171.17	68048.2	205859	641153	787818	High	Peak Found	Peak Found	High	High	High	1
FALSE	High	Master Protein	Q5VT25	Serine/threonine-protein kinase MRCK alpha OS=Homo sapiens OX=9606 GN=CDC42BPA PE=1 SV=1	0	FALSE	12.246	3	4	4	4	1732	197.2	6.58	54	4	0	0	11.281	0.199758	48340.8	545329	54.79	53.95	11180.7	9645.36		79325.7	545329	821158	Peak Found	Peak Found	Not Found	Peak Found	High	High	1
FALSE	High	Master Protein	P35251	Replication factor C subunit 1 OS=Homo sapiens OX=9606 GN=RFC1 PE=1 SV=4	0	FALSE	12.244	4	3	5	3	1148	128.2	9.36	47	3	0	0	100			375176		35.41				64212.5	375176	428521	Not Found	Not Found	Not Found	Peak Found	High	High	1
FALSE	High	Master Protein	Q9NZL9	Methionine adenosyltransferase 2 subunit beta OS=Homo sapiens OX=9606 GN=MAT2B PE=1 SV=1	0	FALSE	12.242	15	3	4	3	334	37.5	7.36	76	3	0	0	0.234	0.145149	1.06283e+06	248972	38.77	23.35	417467	68906.3	185149	76472.7	255457	156169	High	Peak Found	High	Peak Found	Peak Found	Peak Found	1
FALSE	High	Master Protein	Q8N6Y2	Leucine-rich repeat-containing protein 17 OS=Homo sapiens OX=9606 GN=LRRC17 PE=2 SV=1	0	FALSE	12.235	5	2	3	2	441	51.8	8.24	50	2	0	0	4.437	0.262178	191221	848506	62.2	70.8	28234.2	25353.1	57575.7	113383	1.74749e+06	815465	Peak Found	Peak Found	Peak Found	Peak Found	High	High	1
FALSE	High	Master Protein	Q13188	Serine/threonine-protein kinase 3 OS=Homo sapiens OX=9606 GN=STK3 PE=1 SV=2	0	FALSE	12.211	10	4	6	4	491	56.3	5.24	43	4	0	0	2.738	0.330248	221917	607556	34.44	23.1	99030.8		30153	134034	701364	583897	Peak Found	Not Found	Peak Found	High	High	High	1
FALSE	High	Master Protein	Q9Y2T2	AP-3 complex subunit mu-1 OS=Homo sapiens OX=9606 GN=AP3M1 PE=1 SV=1	0	FALSE	12.205	13	4	6	4	418	46.9	6.93	38	4	0	0	0.931	0.754253	1.14222e+06	1.06341e+06	84.53	47.44	515660	5795.79	198978	118251	1.10215e+06	1.022e+06	High	Peak Found	Peak Found	Peak Found	High	High	1
FALSE	High	Master Protein	Q15435	Protein phosphatase 1 regulatory subunit 7 OS=Homo sapiens OX=9606 GN=PPP1R7 PE=1 SV=1	0	FALSE	12.146	8	3	5	3	360	41.5	4.91	93	3	0	0	0.224	0.439279	2.2047e+06	492765	61.13	17.13	767385	63742.5	386204	181926	492765	404661	High	Peak Found	High	Peak Found	High	Peak Found	1
FALSE	High	Master Protein	Q14185	Dedicator of cytokinesis protein 1 OS=Homo sapiens OX=9606 GN=DOCK1 PE=1 SV=2	0	FALSE	12.139	3	4	4	3	1865	215.2	7.56	39	4	0	1	7.624		80831.3	616262		27.75	28134.8			189287	524844	851024	Not Found	Not Found	Not Found	High	Peak Found	High	1
FALSE	High	Master Protein	P19623	Spermidine synthase OS=Homo sapiens OX=9606 GN=SRM PE=1 SV=1	0	FALSE	12.096	18	4	9	4	302	33.8	5.49	104	4	0	0	0.353	0.831437	3.41426e+06	1.20382e+06	78.78	15.36	1.18839e+06	37903.6	737676	415569	991372	1.15695e+06	High	Peak Found	High	Peak Found	Peak Found	High	1
FALSE	High	Master Protein	O75964	ATP synthase subunit g, mitochondrial OS=Homo sapiens OX=9606 GN=ATP5MG PE=1 SV=3	0	FALSE	12.094	27	2	5	2	103	11.4	9.64	72	2	0	0	0.482	0.619507	1.73238e+06	835794	70.85	26.76	1.04431e+06	68900.4	301786	357113	694267	803248	High	Peak Found	High	High	Peak Found	High	1
FALSE	High	Master Protein	P11233	Ras-related protein Ral-A OS=Homo sapiens OX=9606 GN=RALA PE=1 SV=1	0	FALSE	12.055	17	3	10	2	206	23.6	7.11	107	3	0	1	0.679	0.783852	1.62395e+06	1.10259e+06	59.75	18.3	878646	82763.9	282896	419749	1.10259e+06	917064	High	Peak Found	High	High	High	High	1
FALSE	High	Master Protein	P62913	60S ribosomal protein L11 OS=Homo sapiens OX=9606 GN=RPL11 PE=1 SV=2	0	FALSE	12.054	8	1	7	1	178	20.2	9.6	301	1	0	0	1.223	0.638536	3.7703e+06	4610394	50.76	21.17	1.31232e+06	211605	889652	1.00169e+06	4610394	4.79203e+06	High	High	High	High	High	High	1
FALSE	High	Master Protein	P36405	ADP-ribosylation factor-like protein 3 OS=Homo sapiens OX=9606 GN=ARL3 PE=1 SV=2	0	FALSE	12.036	23	2	4	2	182	20.4	7.24	78	2	0	0	0.202	0.539997	1.413e+06	284817	72.42	23.55	555340	23911.3	246148	123610	263969	273726	High	Peak Found	High	Peak Found	Peak Found	High	1
FALSE	High	Master Protein	Q9H845	Complex I assembly factor ACAD9, mitochondrial OS=Homo sapiens OX=9606 GN=ACAD9 PE=1 SV=1	0	FALSE	12.019	7	4	4	4	621	68.7	7.96	23	4	0	0	0.442	0.568438	521982	230943	77.05	64.13	275742	10853	90930.7	70935.1	248401	44043.3	High	Peak Found	Peak Found	Peak Found	Peak Found	Peak Found	1
FALSE	High	Master Protein	O95861	3'(2'),5'-bisphosphate nucleotidase 1 OS=Homo sapiens OX=9606 GN=BPNT1 PE=1 SV=1	0	FALSE	12.001	14	3	4	3	308	33.4	5.69	48	3	0	0	0.169	0.18367	1.24812e+06	210620	44.53	54.08	504069	71012.9	217426	119976	210620	127482	High	Peak Found	High	High	Peak Found	Peak Found	1
FALSE	High	Master Protein	Q6IBS0	Twinfilin-2 OS=Homo sapiens OX=9606 GN=TWF2 PE=1 SV=2	0	FALSE	12.001	10	2	7	2	349	39.5	6.84	141	2	0	0	0.156	0.306802	1.65904e+06	259411	61.13	30.86	577457	50767.7	316472	51981.4	259411	310587	High	Peak Found	High	High	High	High	1
FALSE	High	Master Protein	Q7Z6Z7	E3 ubiquitin-protein ligase HUWE1 OS=Homo sapiens OX=9606 GN=HUWE1 PE=1 SV=3	0	FALSE	11.967	2	6	6	6	4374	481.6	5.22	22	6	0	0	0.179	0.42608	852679	152756	64.77	59.2	355393	24133.5	148539	104640	152756	111931	High	Peak Found	Peak Found	Peak Found	Peak Found	Peak Found	1
FALSE	High	Master Protein	Q14651	Plastin-1 OS=Homo sapiens OX=9606 GN=PLS1 PE=1 SV=2	0	FALSE	11.966	9	3	10	1	629	70.2	5.41	125	3	0	0	0.01		89480.7				31145.4						High	Not Found	Not Found	Not Found	Not Found	Not Found	1
FALSE	High	Master Protein	P22061	Protein-L-isoaspartate(D-aspartate) O-methyltransferase OS=Homo sapiens OX=9606 GN=PCMT1 PE=1 SV=4	0	FALSE	11.944	27	3	3	3	227	24.6	7.21	44	3	0	0	0.187	0.80811	193324	36231.2	134.88	154.42	437259		5182.67	215478	18555	34820.4	High	Not Found	Peak Found	High	Peak Found	Peak Found	1
FALSE	High	Master Protein	O94760	N(G),N(G)-dimethylarginine dimethylaminohydrolase 1 OS=Homo sapiens OX=9606 GN=DDAH1 PE=1 SV=3	0	FALSE	11.909	19	4	7	3	285	31.1	5.81	46	4	0	1	0.342	0.478595	9.68285e+06	3.3099e+06	67.58	48	3.37029e+06	340363	2.54213e+06	1.54009e+06	1.78186e+06	3.18101e+06	High	Peak Found	High	Peak Found	High	High	1
FALSE	High	Master Protein	Q9UNF0	Protein kinase C and casein kinase substrate in neurons protein 2 OS=Homo sapiens OX=9606 GN=PACSIN2 PE=1 SV=2	0	FALSE	11.901	7	3	5	3	486	55.7	5.2	31	3	0	0	0.551	0.994171	691369	381190	79.92	29.21	333640	8912.64	120438	76005.5	455862	366346	High	Peak Found	High	Peak Found	High	Peak Found	1
FALSE	High	Master Protein	O94826	Mitochondrial import receptor subunit TOM70 OS=Homo sapiens OX=9606 GN=TOMM70 PE=1 SV=1	0	FALSE	11.884	8	3	3	3	608	67.4	7.12	47	3	0	0	0.308	0.470485	472835	145758	79.08	42.02	328149	17343.4	82369.2	32955.7	198013		High	Peak Found	High	Peak Found	Peak Found	Not Found	1
FALSE	High	Master Protein	Q00403	Transcription initiation factor IIB OS=Homo sapiens OX=9606 GN=GTF2B PE=1 SV=1	0	FALSE	11.87	14	3	5	3	316	34.8	8.35	61	3	0	0	3.769	0.366355	286067	1.0783e+06	41.08	53.84		51150.2	36952.1	114014	1.33751e+06	1.03631e+06	Not Found	Peak Found	Peak Found	Peak Found	High	High	1
FALSE	High	Master Protein	Q8N684	Cleavage and polyadenylation specificity factor subunit 7 OS=Homo sapiens OX=9606 GN=CPSF7 PE=1 SV=1	0	FALSE	11.863	8	3	6	3	471	52	8	82	3	0	0	25.845	0.196857	56809.7	1.46825e+06	46.47	26.66	27815.5	5354.49		450979	1.0712e+06	1.77943e+06	Peak Found	Peak Found	Not Found	High	High	High	1
FALSE	High	Master Protein	Q86TN4	tRNA 2'-phosphotransferase 1 OS=Homo sapiens OX=9606 GN=TRPT1 PE=1 SV=2	0	FALSE	11.841	23	3	3	3	253	27.7	9.98	48	3	0	0	100			807729		25.66				229355	1.17859e+06	776276	Not Found	Not Found	Not Found	Peak Found	High	High	1
FALSE	High	Master Protein	Q16270	Insulin-like growth factor-binding protein 7 OS=Homo sapiens OX=9606 GN=IGFBP7 PE=1 SV=1	0	FALSE	11.834	10	2	6	2	282	29.1	7.9	57	2	0	0	10.974	0.233188	671165	7.36516e+06	90.23	17.33	707332	41461.8	116919	2.26223e+06	5.46483e+06	7335600	Peak Found	Peak Found	Peak Found	High	High	High	1
FALSE	High	Master Protein	P55809	Succinyl-CoA:3-ketoacid coenzyme A transferase 1, mitochondrial OS=Homo sapiens OX=9606 GN=OXCT1 PE=1 SV=1	0	FALSE	11.832	10	3	3	3	520	56.1	7.46	45	3	0	0	0.141	0.544607	580053	81841.4	79.56	36.72	201898	4668.64	110680	32760.6	48772.7	78654.4	High	Peak Found	Peak Found	Peak Found	Peak Found	Peak Found	1
FALSE	High	Master Protein	Q9UQ13	Leucine-rich repeat protein SHOC-2 OS=Homo sapiens OX=9606 GN=SHOC2 PE=1 SV=2	0	FALSE	11.815	4	2	3	2	582	64.8	8.46	103	2	0	0	1.945		213577	415352		26.59	74339.3			118099	415352	591572	Peak Found	Not Found	Not Found	Peak Found	High	High	1
FALSE	High	Master Protein	O75128	Protein cordon-bleu OS=Homo sapiens OX=9606 GN=COBL PE=1 SV=2	0	FALSE	11.795	4	3	3	3	1261	135.5	7.75	45	3	0	0	15.654	0.105033	34657.6	542529	25.11	57.22	10081.4		7224.28	103943	1.0552e+06	521403	Peak Found	Not Found	Peak Found	Peak Found	High	Peak Found	1
FALSE	High	Master Protein	Q9NRV9	Heme-binding protein 1 OS=Homo sapiens OX=9606 GN=HEBP1 PE=1 SV=1	0	FALSE	11.793	16	2	3	2	189	21.1	5.8	44	2	0	0	0.265	0.81541	1.67623e+06	444106	83.86	64.54	583443	5905.73	329016	186184	114434	426812	High	Peak Found	High	High	Peak Found	Peak Found	1
FALSE	High	Master Protein	Q9UMY4	Sorting nexin-12 OS=Homo sapiens OX=9606 GN=SNX12 PE=1 SV=4	0	FALSE	11.786	23	4	11	3	162	18.9	8.44	91	4	0	1	0.221	0.125559	5.25283e+06	1.15965e+06	28.84	10.97	1.09478e+06	696449	987134	382916	1.15965e+06	961929	High	Peak Found	High	High	High	Peak Found	1
FALSE	High	Master Protein	Q8NHP8	Putative phospholipase B-like 2 OS=Homo sapiens OX=9606 GN=PLBD2 PE=1 SV=2	0	FALSE	11.749	7	3	4	3	589	65.4	6.8	34	3	0	0	0.219	0.420043	1.42412e+06	311363	68.57	52.31	691642	41608.7	248087	160974	174566	299238	High	Peak Found	High	Peak Found	Peak Found	Peak Found	1
FALSE	High	Master Protein	P53004	Biliverdin reductase A OS=Homo sapiens OX=9606 GN=BLVRA PE=1 SV=2	0	FALSE	11.736	17	4	4	4	296	33.4	6.44	45	4	0	0	0.227	0.432238	1.56142e+06	354450	59.88	49.65	666368	56287.8	272004	224456	354450	298436	High	Peak Found	Peak Found	High	Peak Found	Peak Found	1
FALSE	High	Master Protein	Q9Y4W6	AFG3-like protein 2 OS=Homo sapiens OX=9606 GN=AFG3L2 PE=1 SV=2	0	FALSE	11.709	5	4	5	4	797	88.5	8.66	59	4	0	0	2.479	0.206172	456897	1.13277e+06	40.84	18.86	239523	39456.1	79592.8	323880	1.13277e+06	1.43017e+06	Peak Found	Peak Found	Peak Found	High	High	High	1
FALSE	High	Master Protein	Q13404	Ubiquitin-conjugating enzyme E2 variant 1 OS=Homo sapiens OX=9606 GN=UBE2V1 PE=1 SV=2	0	FALSE	11.703	20	3	5	1	147	16.5	7.93	156	3	0	2	0.264	0.538742	6.89854e+06	1.82393e+06	66.95	5.38	2.40116e+06	150841	1.21879e+06	560227	1.89838e+06	1.63884e+06	High	Not Found	Peak Found	Peak Found	Peak Found	Peak Found	1
FALSE	High	Master Protein	Q13683	Integrin alpha-7 OS=Homo sapiens OX=9606 GN=ITGA7 PE=1 SV=3	0	FALSE	11.666	7	4	4	4	1181	128.9	5.73	20	4	0	0	0.162	0.251754	1.05138e+06	169828	50.47	58.58	365950	48393.2	204284	52163.2	386826	132210	High	Peak Found	High	Peak Found	High	Peak Found	1
FALSE	High	Master Protein	Q9Y2W1	Thyroid hormone receptor-associated protein 3 OS=Homo sapiens OX=9606 GN=THRAP3 PE=1 SV=2	0	FALSE	11.663	5	3	4	3	955	108.6	10.15	82	3	0	0	11.324	0.224064	41006.4	464341	49.46	33.08	9906.52		10292.1	105728	665981	446259	Peak Found	Not Found	Peak Found	Peak Found	High	High	1
FALSE	High	Master Protein	Q8IX30	Signal peptide, CUB and EGF-like domain-containing protein 3 OS=Homo sapiens OX=9606 GN=SCUBE3 PE=1 SV=1	0	FALSE	11.658	3	2	4	2	993	109.2	7.56	55	2	0	0	5.519	0.333908	92326.3	509572	84.81	54.05	52210.5	1166.7	16083.5	156517	265060	813962	Peak Found	Peak Found	Peak Found	High	High	High	1
FALSE	High	Master Protein	P80303	Nucleobindin-2 OS=Homo sapiens OX=9606 GN=NUCB2 PE=1 SV=3	0	FALSE	11.633	8	3	3	3	420	50.2	5.12	71	3	0	0	0.213	0.196857	1.49891e+06	318965	12.56	52.61	570298		238874	156131	161893	306544	High	Not Found	High	Peak Found	Peak Found	Peak Found	1
FALSE	High	Master Protein	Q8IUX7	Adipocyte enhancer-binding protein 1 OS=Homo sapiens OX=9606 GN=AEBP1 PE=1 SV=1	0	FALSE	11.604	2	2	5	2	1158	130.8	5.11	127	2	0	0	100			370884		47				41334.3	377059	356441	Not Found	Not Found	Not Found	High	High	High	1
FALSE	High	Master Protein	P15848	Arylsulfatase B OS=Homo sapiens OX=9606 GN=ARSB PE=1 SV=1	0	FALSE	11.585	6	3	3	3	533	59.6	8.21	35	3	0	0	0.282	0.850946	231472	65314.2	145.2	115.33	692004	2075.91	40323.1	134029	65314.2	57448.5	High	Peak Found	Peak Found	Peak Found	Peak Found	Peak Found	1
FALSE	High	Master Protein	Q99996	A-kinase anchor protein 9 OS=Homo sapiens OX=9606 GN=AKAP9 PE=1 SV=4	0	FALSE	11.584	2	6	8	6	3907	452.7	4.98	27	6	0	0	1.097	0.460087	650064	713122	39.27	31.91	226266	38426.3	113380	219038	1.13529e+06	620654	Peak Found	Peak Found	Peak Found	High	High	High	1
FALSE	High	Master Protein	P11279	Lysosome-associated membrane glycoprotein 1 OS=Homo sapiens OX=9606 GN=LAMP1 PE=1 SV=3	0	FALSE	11.573	4	1	4	1	417	44.9	8.75	201	1	0	0	0.323	0.319862	1.82509e+06	589590	1.12	59.92	630253		320460	387435	405111	566631	High	Not Found	High	High	Peak Found	High	1
FALSE	High	Master Protein	Q15650	Activating signal cointegrator 1 OS=Homo sapiens OX=9606 GN=TRIP4 PE=1 SV=4	0	FALSE	11.565	9	3	5	3	581	66.1	7.85	50	3	0	0	31.492	0.127407	18481.3	582009	4.43	48	6234.41		3321.9	65091	624659	559346	Peak Found	Not Found	Peak Found	Peak Found	High	High	1
FALSE	High	Master Protein	P54819	Adenylate kinase 2, mitochondrial OS=Homo sapiens OX=9606 GN=AK2 PE=1 SV=2	0	FALSE	11.546	21	3	3	3	239	26.5	7.81	53	3	0	0	0.121	0.503328	1.24242e+06	150286	83.97	21.49	655756	13342.7	216433	65724.5	150035	144434	High	Peak Found	Peak Found	Peak Found	Peak Found	Peak Found	1
[truncated: 1,192 more rows]

## Sheet: Rep1
Proteins	Control pepscore	AS1 pepscore	comparison fold chage
P55265		4.02395e+06	#DIV/0!
Q86XZ4		704934	#DIV/0!
[truncated: 2,484 more rows]

## Sheet: Rep2
Proteins	Control pepscore	AS1 pepscore	comparison fold chage
[truncated: 2,486 more rows]

[truncated: 5 more sheets: Rep3, Above 10 fold_Comparison rep1&2, Above 10 fold_Comparison rep1&3, Above 10 fold_Comparison rep2&3, All common above 10 fold]
